# Supplementary material for: The saccharibacterium TM7x elicits differential responses across its host range
Source: ISME J. 2020 Aug 24;14(12):3054–67. doi: 10.1038/s41396-020-00736-6 (PMC7784981; doi:10.1038/s41396-020-00736-6)
Supplement: Supplementary file 10 — Table S1 [file 41396_2020_736_MOESM10_ESM.xlsx]

## Sheet: Sheet1
Table S1. All strains tested for TM7x infection
Strain name	Species	TM7x Suceptibility	eHOMD HMT number	Other identification numbers	Media used	Gas and Temperature conditions used	Strain source
XH001	A. odontolyticus	growth-crasher	701		BHI	microaerophilic, 37C	He et al. 2015
ATCC17982	A. odontolyticus	growth-crasher	701		BHI	microaerophilic, 37C	ATCC
F0543	A. sp	growth-crasher	877		BHI	microaerophilic, 37C	Forsyth Institute Strain Collection
W712	A. meyeri	growth-crasher	671		BHI	microaerophilic, 37C	Forsyth Institute Strain Collection
F0338	A. sp	growth-crasher	178		BHI	microaerophilic, 37C	Forsyth Institute Strain Collection
ATCC17929	A. odontolyticus	growth-crasher		GI 631253197	BHI	microaerophilic, 37C	ATCC
ATCC35568	A. meyeri	growth-crasher		GI 265678978	BHI	microaerophilic, 37C	ATCC
ICM39	A. sp	growth-crasher		GI 354683513	BHI	microaerophilic, 37C	Sizova et al. 2012 (Dr. S Epstein)
F0309	A. odontolyticus	growth-crasher	701		BHI	microaerophilic, 37C	Forsyth Institute Strain Collection
F0310	A. sp	growth-crasher	180		BHI	microaerophilic, 37C	Forsyth Institute Strain Collection
F0311	A. sp	non-crasher	172		BHI	microaerophilic, 37C	Forsyth Institute Strain Collection
ICM47	A. sp	non-crasher		GI 316890875	BHI	microaerophilic, 37C	Sizova et al. 2012 (Dr. S Epstein)
ICM58	A. sp	non-crasher		GI 354683512	BHI	microaerophilic, 37C	Sizova et al. 2012 (Dr. S Epstein)
ATCC12104	A. naeslundii	resistant	176		BHI	microaerophilic, 37C	ATCC
ATCC15987	A. viscosus	resistant			BHI	microaerophilic, 37C	ATCC
F0386	A. sp	resistant	170		BHI	microaerophilic, 37C	Forsyth Institute Strain Collection
F0337	A. sp	resistant	171		BHI	microaerophilic, 37C	Forsyth Institute Strain Collection
F0384	A. sp	resistant	175		BHI	microaerophilic, 37C	Forsyth Institute Strain Collection
F0510	A. johnsonii	resistant	849		BHI	microaerophilic, 37C	Forsyth Institute Strain Collection
F0330	A. johnsonii	resistant	849		BHI	microaerophilic, 37C	Forsyth Institute Strain Collection
ATCC43322	A. dentcolens	resistant		GI 219846589	BHI	microaerophilic, 37C	ATCC
F0489	A. massiliensis	resistant	852		BHI	microaerophilic, 37C	Forsyth Institute Strain Collection
F0400	A. sp	resistant	448		BHI	microaerophilic, 37C	Forsyth Institute Strain Collection
F0588	A. sp	resistant	414		BHI	microaerophilic, 37C	Forsyth Institute Strain Collection
ATCC13683	A. bovis	resistant		GI 645322068	BHI	microaerophilic, 37C	ATCC
F0530	A. graevenitzii	resistant	866		BHI	microaerophilic, 37C	Forsyth Institute Strain Collection
F0332	A. sp	resistant	848		BHI	microaerophilic, 37C	Forsyth Institute Strain Collection
ATCC33793	A. parvulum	resistant	723		modified chopped meat medium	anaerobic 37C	ATCC
MG1655	E. coli	resistant		AW869 04565	LB	aerophilic 37C	ATCC
ATCC33277	P. gingivalis	resistant	619		Columbia	anaerobic 37C	ATCC
ATCC14201	L. buccalis	resistant	563		BHI	anaerobic 37C	ATCC
ATCC23726	F. nucleatum	resistant		GI 304557166	Columbia	anaerobic 37C	ATCC
ATCC17744	V. atypical	resistant		GI 62766471	BHI + 0.06% Lactic Acid	anaerobic 37C	ATCC
ATCC29200	E. faecalis	resistant	604		BHI	anaerobic 37C	ATCC
ATCC4796	L. acidophilus	resistant	529		BHI	anaerobic 37C	ATCC
UA140	S. mutans	resistant		GI 6175258	BHI	anaerobic 37C	Forsyth Institute Strain Collection
ATCC10558	S. gordonii	resistant		GI 636560145	BHI	anaerobic 37C	ATCC
BHI represents Brain Heart Infusion
microaerophilic conditions are 2% O2, 5% CO2, 93% N2
anaerobic conditions are 5% H2, 10% CO2, 85% N2
aerophilic conditions are 21% O2, 5% CO2, 74% N2
