# Supplementary material for: The saccharibacterium TM7x elicits differential responses across its host range
Source: ISME J. 2020 Aug 24;14(12):3054–67. doi: 10.1038/s41396-020-00736-6 (PMC7784981; doi:10.1038/s41396-020-00736-6)
Supplement: Supplementary file 11 — Table S2 [file 41396_2020_736_MOESM11_ESM.xlsx]

## Sheet: Table S2 small 2
gene_cluster_id	bin_name	genome_name	num_genomes_gene_cluster_has_hits	num_genes_in_gene_cluster	functional_homogeneity_index	geometric_homogeneity_index	TIGRFAM	eggNOG_free_text	Preferred_Name	KEGG_KO	EC_NUMBER	Pfam
GC_00000002	All_core	A_graevenitzii_F0530	23	38	0.7861	0.826662	R_switched_Alx: integral membrane protein, TerC family	Integral membrane protein, TerC family	alx	ko:K05794		Integral membrane protein TerC family
GC_00000002	All_core	A_johnsonii_F0510	23	38	0.7861	0.826662	R_switched_Alx: integral membrane protein, TerC family	Integral membrane protein, TerC family	alx	ko:K05794		Integral membrane protein TerC family
GC_00000002	All_core	A_massiliensis_F0489	23	38	0.7861	0.826662	R_switched_Alx: integral membrane protein, TerC family	Integral membrane protein, TerC family	alx	ko:K05794		Integral membrane protein TerC family
GC_00000002	All_core	A_massiliensis_F0489	23	38	0.7861	0.826662	R_switched_Alx: integral membrane protein, TerC family	Integral membrane protein, TerC family	alx	ko:K05794		Integral membrane protein TerC family
GC_00000002	All_core	A_meyeri_ATCC_35568	23	38	0.7861	0.826662	R_switched_Alx: integral membrane protein, TerC family	Integral membrane protein, TerC family	alx	ko:K05794		Integral membrane protein TerC family
GC_00000002	All_core	A_meyeri_ATCC_35568	23	38	0.7861	0.826662	R_switched_Alx: integral membrane protein, TerC family	Integral membrane protein, TerC family	alx	ko:K05794		Integral membrane protein TerC family
GC_00000002	All_core	A_meyeri_W712	23	38	0.7861	0.826662	R_switched_Alx: integral membrane protein, TerC family	Integral membrane protein, TerC family	alx	ko:K05794		Integral membrane protein TerC family
GC_00000002	All_core	A_meyeri_W712	23	38	0.7861	0.826662	R_switched_Alx: integral membrane protein, TerC family	Integral membrane protein, TerC family	alx	ko:K05794		Integral membrane protein TerC family
GC_00000002	All_core	A_odontolyticus_ATCC_17929	23	38	0.7861	0.826662	R_switched_Alx: integral membrane protein, TerC family	Integral membrane protein, TerC family	alx	ko:K05794		Integral membrane protein TerC family
GC_00000002	All_core	A_odontolyticus_ATCC_17929	23	38	0.7861	0.826662	R_switched_Alx: integral membrane protein, TerC family	Integral membrane protein, TerC family	alx	ko:K05794		Integral membrane protein TerC family
GC_00000002	All_core	A_odontolyticus_ATCC_17982	23	38	0.7861	0.826662	R_switched_Alx: integral membrane protein, TerC family	Integral membrane protein, TerC family	alx	ko:K05794		Integral membrane protein TerC family
GC_00000002	All_core	A_odontolyticus_ATCC_17982	23	38	0.7861	0.826662	R_switched_Alx: integral membrane protein, TerC family	Integral membrane protein, TerC family	alx	ko:K05794		Integral membrane protein TerC family
GC_00000002	All_core	A_odontolyticus_F0309	23	38	0.7861	0.826662	R_switched_Alx: integral membrane protein, TerC family	Integral membrane protein, TerC family	alx	ko:K05794		Integral membrane protein TerC family
GC_00000002	All_core	A_odontolyticus_F0309	23	38	0.7861	0.826662	R_switched_Alx: integral membrane protein, TerC family	Integral membrane protein, TerC family	alx	ko:K05794		Integral membrane protein TerC family
GC_00000002	All_core	A_odontolyticus_XH001	23	38	0.7861	0.826662	R_switched_Alx: integral membrane protein, TerC family	Integral membrane protein, TerC family	alx	ko:K05794		Integral membrane protein TerC family
GC_00000002	All_core	A_odontolyticus_XH001	23	38	0.7861	0.826662	R_switched_Alx: integral membrane protein, TerC family	Integral membrane protein, TerC family	alx	ko:K05794		Integral membrane protein TerC family
GC_00000002	All_core	A_sp_HMT_170_F0386	23	38	0.7861	0.826662	R_switched_Alx: integral membrane protein, TerC family	Integral membrane protein, TerC family	alx	ko:K05794		Integral membrane protein TerC family
GC_00000002	All_core	A_sp_HMT_171_F0337	23	38	0.7861	0.826662	R_switched_Alx: integral membrane protein, TerC family	Integral membrane protein, TerC family	alx	ko:K05794		Integral membrane protein TerC family
GC_00000002	All_core	A_sp_HMT_172_F0311	23	38	0.7861	0.826662	R_switched_Alx: integral membrane protein, TerC family	Integral membrane protein, TerC family	alx	ko:K05794		Integral membrane protein TerC family
GC_00000002	All_core	A_sp_HMT_172_F0311	23	38	0.7861	0.826662	R_switched_Alx: integral membrane protein, TerC family	Integral membrane protein, TerC family	alx	ko:K05794		Integral membrane protein TerC family
GC_00000002	All_core	A_sp_HMT_175_F0384	23	38	0.7861	0.826662	R_switched_Alx: integral membrane protein, TerC family	Integral membrane protein, TerC family	alx	ko:K05794		Integral membrane protein TerC family
GC_00000002	All_core	A_sp_HMT_178_F0338	23	38	0.7861	0.826662	R_switched_Alx: integral membrane protein, TerC family	Integral membrane protein, TerC family	alx	ko:K05794		Integral membrane protein TerC family
GC_00000002	All_core	A_sp_HMT_178_F0338	23	38	0.7861	0.826662	R_switched_Alx: integral membrane protein, TerC family	Integral membrane protein, TerC family	alx	ko:K05794		Integral membrane protein TerC family
GC_00000002	All_core	A_sp_HMT_180_F0310	23	38	0.7861	0.826662	R_switched_Alx: integral membrane protein, TerC family	Integral membrane protein, TerC family	alx	ko:K05794		Integral membrane protein TerC family
GC_00000002	All_core	A_sp_HMT_180_F0310	23	38	0.7861	0.826662	R_switched_Alx: integral membrane protein, TerC family	Integral membrane protein, TerC family	alx	ko:K05794		Integral membrane protein TerC family
GC_00000002	All_core	A_sp_HMT_414_F0588	23	38	0.7861	0.826662	R_switched_Alx: integral membrane protein, TerC family	Integral membrane protein, TerC family	alx	ko:K05794		Integral membrane protein TerC family
GC_00000002	All_core	A_sp_HMT_414_F0588	23	38	0.7861	0.826662	R_switched_Alx: integral membrane protein, TerC family	Integral membrane protein, TerC family	alx	ko:K05794		Integral membrane protein TerC family
GC_00000002	All_core	A_sp_HMT_448_F0400	23	38	0.7861	0.826662	R_switched_Alx: integral membrane protein, TerC family	Integral membrane protein, TerC family	alx	ko:K05794		Integral membrane protein TerC family
GC_00000002	All_core	A_sp_HMT_848_F0332	23	38	0.7861	0.826662	R_switched_Alx: integral membrane protein, TerC family	Integral membrane protein, TerC family	alx	ko:K05794		Integral membrane protein TerC family
GC_00000002	All_core	A_sp_HMT_849_F0330	23	38	0.7861	0.826662	R_switched_Alx: integral membrane protein, TerC family	Integral membrane protein, TerC family	alx	ko:K05794		Integral membrane protein TerC family
GC_00000002	All_core	A_sp_HMT_877_F0543	23	38	0.7861	0.826662	R_switched_Alx: integral membrane protein, TerC family	Integral membrane protein, TerC family	alx	ko:K05794		Integral membrane protein TerC family
GC_00000002	All_core	A_sp_HMT_877_F0543	23	38	0.7861	0.826662	R_switched_Alx: integral membrane protein, TerC family	Integral membrane protein, TerC family	alx	ko:K05794		Integral membrane protein TerC family
GC_00000002	All_core	A_sp_ICM39	23	38	0.7861	0.826662	R_switched_Alx: integral membrane protein, TerC family	Integral membrane protein, TerC family	alx	ko:K05794		Integral membrane protein TerC family
GC_00000002	All_core	A_sp_ICM39	23	38	0.7861	0.826662	R_switched_Alx: integral membrane protein, TerC family	Integral membrane protein, TerC family	alx	ko:K05794		Integral membrane protein TerC family
GC_00000002	All_core	A_sp_ICM47	23	38	0.7861	0.826662	R_switched_Alx: integral membrane protein, TerC family	Integral membrane protein, TerC family	alx	ko:K05794		Integral membrane protein TerC family
GC_00000002	All_core	A_sp_ICM47	23	38	0.7861	0.826662	R_switched_Alx: integral membrane protein, TerC family	Integral membrane protein, TerC family	alx	ko:K05794		Integral membrane protein TerC family
GC_00000002	All_core	A_sp_ICM58	23	38	0.7861	0.826662	R_switched_Alx: integral membrane protein, TerC family	Integral membrane protein, TerC family	alx	ko:K05794		Integral membrane protein TerC family
GC_00000002	All_core	A_sp_ICM58	23	38	0.7861	0.826662	R_switched_Alx: integral membrane protein, TerC family	Integral membrane protein, TerC family	alx	ko:K05794		Integral membrane protein TerC family
GC_00000005	All_core	A_graevenitzii_F0530	23	35	0.651879	0.799155		AMP-binding enzyme	fadD1	ko:K01897	6.2.1.3	AMP-binding enzyme
GC_00000005	All_core	A_johnsonii_F0510	23	35	0.651879	0.799155		AMP-binding enzyme	fadD1	ko:K01897	6.2.1.3	AMP-binding enzyme
GC_00000005	All_core	A_johnsonii_F0510	23	35	0.651879	0.799155		AMP-binding enzyme	fadD1	ko:K01897	6.2.1.3	AMP-binding enzyme
GC_00000005	All_core	A_massiliensis_F0489	23	35	0.651879	0.799155		AMP-dependent synthetase and ligase	fadD1	ko:K01897	6.2.1.3
GC_00000005	All_core	A_massiliensis_F0489	23	35	0.651879	0.799155		AMP-binding enzyme	fadD1	ko:K01897	6.2.1.3
GC_00000005	All_core	A_massiliensis_F0489	23	35	0.651879	0.799155		AMP-binding enzyme	fadD1	ko:K01897	6.2.1.3	AMP-binding enzyme
GC_00000005	All_core	A_massiliensis_F0489	23	35	0.651879	0.799155		AMP-binding enzyme	fadD1	ko:K01897	6.2.1.3	AMP-binding enzyme
GC_00000005	All_core	A_massiliensis_F0489	23	35	0.651879	0.799155		AMP-binding enzyme	fadD1	ko:K01897	6.2.1.3	AMP-binding enzyme
GC_00000005	All_core	A_meyeri_ATCC_35568	23	35	0.651879	0.799155		AMP-binding enzyme	fadD1	ko:K01897	6.2.1.3	AMP-binding enzyme
GC_00000005	All_core	A_meyeri_W712	23	35	0.651879	0.799155		AMP-binding enzyme	fadD1	ko:K01897	6.2.1.3	AMP-binding enzyme
GC_00000005	All_core	A_odontolyticus_ATCC_17929	23	35	0.651879	0.799155		AMP-binding enzyme	fadD1	ko:K01897	6.2.1.3	AMP-binding enzyme
GC_00000005	All_core	A_odontolyticus_ATCC_17982	23	35	0.651879	0.799155		AMP-binding enzyme	fadD1	ko:K01897	6.2.1.3	AMP-binding enzyme
GC_00000005	All_core	A_odontolyticus_F0309	23	35	0.651879	0.799155		AMP-binding enzyme	fadD1	ko:K01897	6.2.1.3	AMP-binding enzyme
GC_00000005	All_core	A_odontolyticus_XH001	23	35	0.651879	0.799155		AMP-binding enzyme	fadD1	ko:K01897	6.2.1.3	AMP-binding enzyme
GC_00000005	All_core	A_sp_HMT_170_F0386	23	35	0.651879	0.799155		AMP-binding enzyme	fadD1	ko:K01897	6.2.1.3	AMP-binding enzyme
GC_00000005	All_core	A_sp_HMT_170_F0386	23	35	0.651879	0.799155		AMP-binding enzyme	fadD1	ko:K01897	6.2.1.3	AMP-binding enzyme
GC_00000005	All_core	A_sp_HMT_171_F0337	23	35	0.651879	0.799155		AMP-binding enzyme	fadD1	ko:K01897	6.2.1.3	AMP-binding enzyme
GC_00000005	All_core	A_sp_HMT_171_F0337	23	35	0.651879	0.799155		AMP-binding enzyme	fadD1	ko:K01897	6.2.1.3	AMP-binding enzyme
GC_00000005	All_core	A_sp_HMT_172_F0311	23	35	0.651879	0.799155		AMP-binding enzyme	fadD1	ko:K01897	6.2.1.3	AMP-binding enzyme
GC_00000005	All_core	A_sp_HMT_175_F0384	23	35	0.651879	0.799155		AMP-binding enzyme	fadD1	ko:K01897	6.2.1.3	AMP-binding enzyme
GC_00000005	All_core	A_sp_HMT_175_F0384	23	35	0.651879	0.799155		AMP-binding enzyme	fadD1	ko:K01897	6.2.1.3	AMP-binding enzyme
GC_00000005	All_core	A_sp_HMT_178_F0338	23	35	0.651879	0.799155		AMP-binding enzyme	fadD1	ko:K01897	6.2.1.3	AMP-binding enzyme
GC_00000005	All_core	A_sp_HMT_180_F0310	23	35	0.651879	0.799155		AMP-binding enzyme	fadD1	ko:K01897	6.2.1.3	AMP-binding enzyme
GC_00000005	All_core	A_sp_HMT_414_F0588	23	35	0.651879	0.799155		AMP-binding enzyme	fadD1	ko:K01897	6.2.1.3	AMP-binding enzyme
GC_00000005	All_core	A_sp_HMT_414_F0588	23	35	0.651879	0.799155		AMP-binding enzyme	fadD1	ko:K01897	6.2.1.3	AMP-binding enzyme
GC_00000005	All_core	A_sp_HMT_448_F0400	23	35	0.651879	0.799155		AMP-binding enzyme	fadD1	ko:K01897	6.2.1.3	AMP-binding enzyme
GC_00000005	All_core	A_sp_HMT_448_F0400	23	35	0.651879	0.799155		AMP-binding enzyme	fadD1	ko:K01897	6.2.1.3	AMP-binding enzyme
GC_00000005	All_core	A_sp_HMT_848_F0332	23	35	0.651879	0.799155		AMP-binding enzyme	fadD3	ko:K01897	6.2.1.3	AMP-binding enzyme
GC_00000005	All_core	A_sp_HMT_848_F0332	23	35	0.651879	0.799155		AMP-binding enzyme	fadD1	ko:K01897	6.2.1.3	AMP-binding enzyme
GC_00000005	All_core	A_sp_HMT_849_F0330	23	35	0.651879	0.799155		AMP-binding enzyme	fadD1	ko:K01897	6.2.1.3	AMP-binding enzyme
GC_00000005	All_core	A_sp_HMT_849_F0330	23	35	0.651879	0.799155		AMP-binding enzyme	fadD1	ko:K01897	6.2.1.3	AMP-binding enzyme
GC_00000005	All_core	A_sp_HMT_877_F0543	23	35	0.651879	0.799155		AMP-binding enzyme	fadD1	ko:K01897	6.2.1.3	AMP-binding enzyme
GC_00000005	All_core	A_sp_ICM39	23	35	0.651879	0.799155		AMP-binding enzyme	fadD1	ko:K01897	6.2.1.3	AMP-binding enzyme
GC_00000005	All_core	A_sp_ICM47	23	35	0.651879	0.799155		AMP-binding enzyme	fadD1	ko:K01897	6.2.1.3	AMP-binding enzyme
GC_00000005	All_core	A_sp_ICM58	23	35	0.651879	0.799155		AMP-binding enzyme	fadD1	ko:K01897	6.2.1.3	AMP-binding enzyme
GC_00000009	All_core	A_graevenitzii_F0530	23	29	0.813721	0.872892	GAPDH-I: glyceraldehyde-3-phosphate dehydrogenase, type I	Belongs to the glyceraldehyde-3-phosphate dehydrogenase family	gap	ko:K00134	1.2.1.12	Glyceraldehyde 3-phosphate dehydrogenase, C-terminal domain
GC_00000009	All_core	A_johnsonii_F0510	23	29	0.813721	0.872892	GAPDH-I: glyceraldehyde-3-phosphate dehydrogenase, type I	Belongs to the glyceraldehyde-3-phosphate dehydrogenase family	gap	ko:K00134	1.2.1.12	Glyceraldehyde 3-phosphate dehydrogenase, C-terminal domain
GC_00000009	All_core	A_johnsonii_F0510	23	29	0.813721	0.872892	GAPDH-I: glyceraldehyde-3-phosphate dehydrogenase, type I	Glyceraldehyde 3-phosphate dehydrogenase, NAD binding domain	gap	ko:K00134	1.2.1.12	Glyceraldehyde 3-phosphate dehydrogenase, C-terminal domain
GC_00000009	All_core	A_massiliensis_F0489	23	29	0.813721	0.872892	GAPDH-I: glyceraldehyde-3-phosphate dehydrogenase, type I	Belongs to the glyceraldehyde-3-phosphate dehydrogenase family	gap	ko:K00134	1.2.1.12	Glyceraldehyde 3-phosphate dehydrogenase, C-terminal domain
GC_00000009	All_core	A_massiliensis_F0489	23	29	0.813721	0.872892		Glyceraldehyde 3-phosphate dehydrogenase, NAD binding domain	gap	ko:K00134	1.2.1.12
GC_00000009	All_core	A_meyeri_ATCC_35568	23	29	0.813721	0.872892	GAPDH-I: glyceraldehyde-3-phosphate dehydrogenase, type I	Belongs to the glyceraldehyde-3-phosphate dehydrogenase family	gap	ko:K00134	1.2.1.12	Glyceraldehyde 3-phosphate dehydrogenase, C-terminal domain
GC_00000009	All_core	A_meyeri_W712	23	29	0.813721	0.872892	GAPDH-I: glyceraldehyde-3-phosphate dehydrogenase, type I	Belongs to the glyceraldehyde-3-phosphate dehydrogenase family	gap	ko:K00134	1.2.1.12	Glyceraldehyde 3-phosphate dehydrogenase, C-terminal domain
GC_00000009	All_core	A_odontolyticus_ATCC_17929	23	29	0.813721	0.872892	GAPDH-I: glyceraldehyde-3-phosphate dehydrogenase, type I	Belongs to the glyceraldehyde-3-phosphate dehydrogenase family	gap	ko:K00134	1.2.1.12	Glyceraldehyde 3-phosphate dehydrogenase, C-terminal domain
GC_00000009	All_core	A_odontolyticus_ATCC_17982	23	29	0.813721	0.872892	GAPDH-I: glyceraldehyde-3-phosphate dehydrogenase, type I	Belongs to the glyceraldehyde-3-phosphate dehydrogenase family	gap	ko:K00134	1.2.1.12	Glyceraldehyde 3-phosphate dehydrogenase, C-terminal domain
GC_00000009	All_core	A_odontolyticus_F0309	23	29	0.813721	0.872892	GAPDH-I: glyceraldehyde-3-phosphate dehydrogenase, type I	Belongs to the glyceraldehyde-3-phosphate dehydrogenase family	gap	ko:K00134	1.2.1.12	Glyceraldehyde 3-phosphate dehydrogenase, C-terminal domain
GC_00000009	All_core	A_odontolyticus_XH001	23	29	0.813721	0.872892	GAPDH-I: glyceraldehyde-3-phosphate dehydrogenase, type I	Belongs to the glyceraldehyde-3-phosphate dehydrogenase family	gap	ko:K00134	1.2.1.12	Glyceraldehyde 3-phosphate dehydrogenase, C-terminal domain
GC_00000009	All_core	A_sp_HMT_170_F0386	23	29	0.813721	0.872892	GAPDH-I: glyceraldehyde-3-phosphate dehydrogenase, type I	Belongs to the glyceraldehyde-3-phosphate dehydrogenase family	gap	ko:K00134	1.2.1.12	Glyceraldehyde 3-phosphate dehydrogenase, C-terminal domain
GC_00000009	All_core	A_sp_HMT_170_F0386	23	29	0.813721	0.872892	GAPDH-I: glyceraldehyde-3-phosphate dehydrogenase, type I	Glyceraldehyde 3-phosphate dehydrogenase, NAD binding domain	gap	ko:K00134	1.2.1.12	Glyceraldehyde 3-phosphate dehydrogenase, C-terminal domain
GC_00000009	All_core	A_sp_HMT_171_F0337	23	29	0.813721	0.872892	GAPDH-I: glyceraldehyde-3-phosphate dehydrogenase, type I	Belongs to the glyceraldehyde-3-phosphate dehydrogenase family	gap	ko:K00134	1.2.1.12	Glyceraldehyde 3-phosphate dehydrogenase, C-terminal domain
GC_00000009	All_core	A_sp_HMT_171_F0337	23	29	0.813721	0.872892	GAPDH-I: glyceraldehyde-3-phosphate dehydrogenase, type I	Glyceraldehyde 3-phosphate dehydrogenase, NAD binding domain	gap	ko:K00134	1.2.1.12	Glyceraldehyde 3-phosphate dehydrogenase, C-terminal domain
GC_00000009	All_core	A_sp_HMT_172_F0311	23	29	0.813721	0.872892	GAPDH-I: glyceraldehyde-3-phosphate dehydrogenase, type I	Belongs to the glyceraldehyde-3-phosphate dehydrogenase family	gap	ko:K00134	1.2.1.12	Glyceraldehyde 3-phosphate dehydrogenase, C-terminal domain
GC_00000009	All_core	A_sp_HMT_175_F0384	23	29	0.813721	0.872892	GAPDH-I: glyceraldehyde-3-phosphate dehydrogenase, type I	Belongs to the glyceraldehyde-3-phosphate dehydrogenase family	gap	ko:K00134	1.2.1.12	Glyceraldehyde 3-phosphate dehydrogenase, C-terminal domain
GC_00000009	All_core	A_sp_HMT_178_F0338	23	29	0.813721	0.872892	GAPDH-I: glyceraldehyde-3-phosphate dehydrogenase, type I	Belongs to the glyceraldehyde-3-phosphate dehydrogenase family	gap	ko:K00134	1.2.1.12	Glyceraldehyde 3-phosphate dehydrogenase, C-terminal domain
GC_00000009	All_core	A_sp_HMT_180_F0310	23	29	0.813721	0.872892	GAPDH-I: glyceraldehyde-3-phosphate dehydrogenase, type I	Belongs to the glyceraldehyde-3-phosphate dehydrogenase family	gap	ko:K00134	1.2.1.12	Glyceraldehyde 3-phosphate dehydrogenase, C-terminal domain
GC_00000009	All_core	A_sp_HMT_414_F0588	23	29	0.813721	0.872892	GAPDH-I: glyceraldehyde-3-phosphate dehydrogenase, type I	Belongs to the glyceraldehyde-3-phosphate dehydrogenase family	gap	ko:K00134	1.2.1.12	Glyceraldehyde 3-phosphate dehydrogenase, C-terminal domain
GC_00000009	All_core	A_sp_HMT_448_F0400	23	29	0.813721	0.872892	GAPDH-I: glyceraldehyde-3-phosphate dehydrogenase, type I	Belongs to the glyceraldehyde-3-phosphate dehydrogenase family	gap	ko:K00134	1.2.1.12	Glyceraldehyde 3-phosphate dehydrogenase, C-terminal domain
GC_00000009	All_core	A_sp_HMT_448_F0400	23	29	0.813721	0.872892	GAPDH-I: glyceraldehyde-3-phosphate dehydrogenase, type I	Glyceraldehyde 3-phosphate dehydrogenase, NAD binding domain	gap	ko:K00134	1.2.1.12	Glyceraldehyde 3-phosphate dehydrogenase, C-terminal domain
GC_00000009	All_core	A_sp_HMT_848_F0332	23	29	0.813721	0.872892	GAPDH-I: glyceraldehyde-3-phosphate dehydrogenase, type I	Belongs to the glyceraldehyde-3-phosphate dehydrogenase family	gap	ko:K00134	1.2.1.12	Glyceraldehyde 3-phosphate dehydrogenase, C-terminal domain
GC_00000009	All_core	A_sp_HMT_849_F0330	23	29	0.813721	0.872892	GAPDH-I: glyceraldehyde-3-phosphate dehydrogenase, type I	Belongs to the glyceraldehyde-3-phosphate dehydrogenase family	gap	ko:K00134	1.2.1.12	Glyceraldehyde 3-phosphate dehydrogenase, C-terminal domain
GC_00000009	All_core	A_sp_HMT_849_F0330	23	29	0.813721	0.872892	GAPDH-I: glyceraldehyde-3-phosphate dehydrogenase, type I	Glyceraldehyde 3-phosphate dehydrogenase, NAD binding domain	gap	ko:K00134	1.2.1.12	Glyceraldehyde 3-phosphate dehydrogenase, C-terminal domain
GC_00000009	All_core	A_sp_HMT_877_F0543	23	29	0.813721	0.872892	GAPDH-I: glyceraldehyde-3-phosphate dehydrogenase, type I	Belongs to the glyceraldehyde-3-phosphate dehydrogenase family	gap	ko:K00134	1.2.1.12	Glyceraldehyde 3-phosphate dehydrogenase, C-terminal domain
GC_00000009	All_core	A_sp_ICM39	23	29	0.813721	0.872892	GAPDH-I: glyceraldehyde-3-phosphate dehydrogenase, type I	Belongs to the glyceraldehyde-3-phosphate dehydrogenase family	gap	ko:K00134	1.2.1.12	Glyceraldehyde 3-phosphate dehydrogenase, C-terminal domain
GC_00000009	All_core	A_sp_ICM47	23	29	0.813721	0.872892	GAPDH-I: glyceraldehyde-3-phosphate dehydrogenase, type I	Belongs to the glyceraldehyde-3-phosphate dehydrogenase family	gap	ko:K00134	1.2.1.12	Glyceraldehyde 3-phosphate dehydrogenase, C-terminal domain
GC_00000009	All_core	A_sp_ICM58	23	29	0.813721	0.872892	GAPDH-I: glyceraldehyde-3-phosphate dehydrogenase, type I	Belongs to the glyceraldehyde-3-phosphate dehydrogenase family	gap	ko:K00134	1.2.1.12	Glyceraldehyde 3-phosphate dehydrogenase, C-terminal domain
GC_00000010	All_core	A_graevenitzii_F0530	23	29	0.811676	0.968444	sdhA_Bsu: succinate dehydrogenase or fumarate reductase, flavoprotein subunit	SdhA B are the catalytic subcomplex and can exhibit succinate dehydrogenase activity in the absence of SdhC D which are the membrane components and form cytochrome b556	sdhA	ko:K00239	1.3.5.1, 1.3.5.4	FAD binding domain
GC_00000010	All_core	A_johnsonii_F0510	23	29	0.811676	0.968444	sdhA_Bsu: succinate dehydrogenase or fumarate reductase, flavoprotein subunit	SdhA B are the catalytic subcomplex and can exhibit succinate dehydrogenase activity in the absence of SdhC D which are the membrane components and form cytochrome b556	sdhA	ko:K00239	1.3.5.1, 1.3.5.4	FAD binding domain
GC_00000010	All_core	A_johnsonii_F0510	23	29	0.811676	0.968444	sdhA_Bsu: succinate dehydrogenase or fumarate reductase, flavoprotein subunit	Fumarate reductase flavoprotein C-term	sdhA	ko:K00239	1.3.5.1, 1.3.5.4	FAD binding domain
GC_00000010	All_core	A_massiliensis_F0489	23	29	0.811676	0.968444	sdhA_Bsu: succinate dehydrogenase or fumarate reductase, flavoprotein subunit	SdhA B are the catalytic subcomplex and can exhibit succinate dehydrogenase activity in the absence of SdhC D which are the membrane components and form cytochrome b556	sdhA	ko:K00239	1.3.5.1, 1.3.5.4	FAD binding domain
GC_00000010	All_core	A_meyeri_ATCC_35568	23	29	0.811676	0.968444	sdhA_Bsu: succinate dehydrogenase or fumarate reductase, flavoprotein subunit	SdhA B are the catalytic subcomplex and can exhibit succinate dehydrogenase activity in the absence of SdhC D which are the membrane components and form cytochrome b556	sdhA	ko:K00239	1.3.5.1, 1.3.5.4	FAD binding domain
GC_00000010	All_core	A_meyeri_W712	23	29	0.811676	0.968444	sdhA_Bsu: succinate dehydrogenase or fumarate reductase, flavoprotein subunit	SdhA B are the catalytic subcomplex and can exhibit succinate dehydrogenase activity in the absence of SdhC D which are the membrane components and form cytochrome b556	sdhA	ko:K00239	1.3.5.1, 1.3.5.4	FAD binding domain
GC_00000010	All_core	A_odontolyticus_ATCC_17929	23	29	0.811676	0.968444	sdhA_Bsu: succinate dehydrogenase or fumarate reductase, flavoprotein subunit	SdhA B are the catalytic subcomplex and can exhibit succinate dehydrogenase activity in the absence of SdhC D which are the membrane components and form cytochrome b556	sdhA	ko:K00239	1.3.5.1, 1.3.5.4	FAD binding domain
GC_00000010	All_core	A_odontolyticus_ATCC_17982	23	29	0.811676	0.968444	sdhA_Bsu: succinate dehydrogenase or fumarate reductase, flavoprotein subunit	SdhA B are the catalytic subcomplex and can exhibit succinate dehydrogenase activity in the absence of SdhC D which are the membrane components and form cytochrome b556	sdhA	ko:K00239	1.3.5.1, 1.3.5.4	FAD binding domain
GC_00000010	All_core	A_odontolyticus_F0309	23	29	0.811676	0.968444	sdhA_Bsu: succinate dehydrogenase or fumarate reductase, flavoprotein subunit	SdhA B are the catalytic subcomplex and can exhibit succinate dehydrogenase activity in the absence of SdhC D which are the membrane components and form cytochrome b556	sdhA	ko:K00239	1.3.5.1, 1.3.5.4	FAD binding domain
GC_00000010	All_core	A_odontolyticus_XH001	23	29	0.811676	0.968444	sdhA_Bsu: succinate dehydrogenase or fumarate reductase, flavoprotein subunit	SdhA B are the catalytic subcomplex and can exhibit succinate dehydrogenase activity in the absence of SdhC D which are the membrane components and form cytochrome b556	sdhA	ko:K00239	1.3.5.1, 1.3.5.4	FAD binding domain
GC_00000010	All_core	A_sp_HMT_170_F0386	23	29	0.811676	0.968444	sdhA_Bsu: succinate dehydrogenase or fumarate reductase, flavoprotein subunit	SdhA B are the catalytic subcomplex and can exhibit succinate dehydrogenase activity in the absence of SdhC D which are the membrane components and form cytochrome b556	sdhA	ko:K00239	1.3.5.1, 1.3.5.4	FAD binding domain
GC_00000010	All_core	A_sp_HMT_170_F0386	23	29	0.811676	0.968444	sdhA_Bsu: succinate dehydrogenase or fumarate reductase, flavoprotein subunit	Fumarate reductase flavoprotein C-term	sdhA	ko:K00239	1.3.5.1, 1.3.5.4	FAD binding domain
GC_00000010	All_core	A_sp_HMT_171_F0337	23	29	0.811676	0.968444	sdhA_Bsu: succinate dehydrogenase or fumarate reductase, flavoprotein subunit	SdhA B are the catalytic subcomplex and can exhibit succinate dehydrogenase activity in the absence of SdhC D which are the membrane components and form cytochrome b556	sdhA	ko:K00239	1.3.5.1, 1.3.5.4	FAD binding domain
GC_00000010	All_core	A_sp_HMT_172_F0311	23	29	0.811676	0.968444	sdhA_Bsu: succinate dehydrogenase or fumarate reductase, flavoprotein subunit	SdhA B are the catalytic subcomplex and can exhibit succinate dehydrogenase activity in the absence of SdhC D which are the membrane components and form cytochrome b556	sdhA	ko:K00239	1.3.5.1, 1.3.5.4	FAD binding domain
GC_00000010	All_core	A_sp_HMT_175_F0384	23	29	0.811676	0.968444	sdhA_Bsu: succinate dehydrogenase or fumarate reductase, flavoprotein subunit	SdhA B are the catalytic subcomplex and can exhibit succinate dehydrogenase activity in the absence of SdhC D which are the membrane components and form cytochrome b556	sdhA	ko:K00239	1.3.5.1, 1.3.5.4	FAD binding domain
GC_00000010	All_core	A_sp_HMT_175_F0384	23	29	0.811676	0.968444	sdhA_Bsu: succinate dehydrogenase or fumarate reductase, flavoprotein subunit	Fumarate reductase flavoprotein C-term	sdhA	ko:K00239	1.3.5.1, 1.3.5.4	FAD binding domain
GC_00000010	All_core	A_sp_HMT_178_F0338	23	29	0.811676	0.968444	sdhA_Bsu: succinate dehydrogenase or fumarate reductase, flavoprotein subunit	SdhA B are the catalytic subcomplex and can exhibit succinate dehydrogenase activity in the absence of SdhC D which are the membrane components and form cytochrome b556	sdhA	ko:K00239	1.3.5.1, 1.3.5.4	FAD binding domain
GC_00000010	All_core	A_sp_HMT_180_F0310	23	29	0.811676	0.968444	sdhA_Bsu: succinate dehydrogenase or fumarate reductase, flavoprotein subunit	SdhA B are the catalytic subcomplex and can exhibit succinate dehydrogenase activity in the absence of SdhC D which are the membrane components and form cytochrome b556	sdhA	ko:K00239	1.3.5.1, 1.3.5.4	FAD binding domain
GC_00000010	All_core	A_sp_HMT_414_F0588	23	29	0.811676	0.968444	sdhA_Bsu: succinate dehydrogenase or fumarate reductase, flavoprotein subunit	SdhA B are the catalytic subcomplex and can exhibit succinate dehydrogenase activity in the absence of SdhC D which are the membrane components and form cytochrome b556	sdhA	ko:K00239	1.3.5.1, 1.3.5.4	FAD binding domain
GC_00000010	All_core	A_sp_HMT_414_F0588	23	29	0.811676	0.968444	sdhA_Bsu: succinate dehydrogenase or fumarate reductase, flavoprotein subunit	Fumarate reductase flavoprotein C-term	sdhA	ko:K00239	1.3.5.1, 1.3.5.4	FAD binding domain
GC_00000010	All_core	A_sp_HMT_448_F0400	23	29	0.811676	0.968444	sdhA_Bsu: succinate dehydrogenase or fumarate reductase, flavoprotein subunit	SdhA B are the catalytic subcomplex and can exhibit succinate dehydrogenase activity in the absence of SdhC D which are the membrane components and form cytochrome b556	sdhA	ko:K00239	1.3.5.1, 1.3.5.4	FAD binding domain
GC_00000010	All_core	A_sp_HMT_448_F0400	23	29	0.811676	0.968444	sdhA_Bsu: succinate dehydrogenase or fumarate reductase, flavoprotein subunit	Fumarate reductase flavoprotein C-term	sdhA	ko:K00239	1.3.5.1, 1.3.5.4	FAD binding domain
GC_00000010	All_core	A_sp_HMT_848_F0332	23	29	0.811676	0.968444	sdhA_Bsu: succinate dehydrogenase or fumarate reductase, flavoprotein subunit	SdhA B are the catalytic subcomplex and can exhibit succinate dehydrogenase activity in the absence of SdhC D which are the membrane components and form cytochrome b556	sdhA	ko:K00239	1.3.5.1, 1.3.5.4	FAD binding domain
GC_00000010	All_core	A_sp_HMT_849_F0330	23	29	0.811676	0.968444	sdhA_Bsu: succinate dehydrogenase or fumarate reductase, flavoprotein subunit	SdhA B are the catalytic subcomplex and can exhibit succinate dehydrogenase activity in the absence of SdhC D which are the membrane components and form cytochrome b556	sdhA	ko:K00239	1.3.5.1, 1.3.5.4	FAD binding domain
GC_00000010	All_core	A_sp_HMT_849_F0330	23	29	0.811676	0.968444	sdhA_Bsu: succinate dehydrogenase or fumarate reductase, flavoprotein subunit	Fumarate reductase flavoprotein C-term	sdhA	ko:K00239	1.3.5.1, 1.3.5.4	FAD binding domain
GC_00000010	All_core	A_sp_HMT_877_F0543	23	29	0.811676	0.968444	sdhA_Bsu: succinate dehydrogenase or fumarate reductase, flavoprotein subunit	SdhA B are the catalytic subcomplex and can exhibit succinate dehydrogenase activity in the absence of SdhC D which are the membrane components and form cytochrome b556	sdhA	ko:K00239	1.3.5.1, 1.3.5.4	FAD binding domain
GC_00000010	All_core	A_sp_ICM39	23	29	0.811676	0.968444	sdhA_Bsu: succinate dehydrogenase or fumarate reductase, flavoprotein subunit	SdhA B are the catalytic subcomplex and can exhibit succinate dehydrogenase activity in the absence of SdhC D which are the membrane components and form cytochrome b556	sdhA	ko:K00239	1.3.5.1, 1.3.5.4	FAD binding domain
GC_00000010	All_core	A_sp_ICM47	23	29	0.811676	0.968444	sdhA_Bsu: succinate dehydrogenase or fumarate reductase, flavoprotein subunit	SdhA B are the catalytic subcomplex and can exhibit succinate dehydrogenase activity in the absence of SdhC D which are the membrane components and form cytochrome b556	sdhA	ko:K00239	1.3.5.1, 1.3.5.4	FAD binding domain
GC_00000010	All_core	A_sp_ICM58	23	29	0.811676	0.968444	sdhA_Bsu: succinate dehydrogenase or fumarate reductase, flavoprotein subunit	SdhA B are the catalytic subcomplex and can exhibit succinate dehydrogenase activity in the absence of SdhC D which are the membrane components and form cytochrome b556	sdhA	ko:K00239	1.3.5.1, 1.3.5.4	FAD binding domain
GC_00000012	All_core	A_graevenitzii_F0530	23	27	0.811056	0.962402		Psort location Cytoplasmic, score		ko:K03924		ATPase family associated with various cellular activities (AAA)
GC_00000012	All_core	A_johnsonii_F0510	23	27	0.811056	0.962402		Psort location Cytoplasmic, score		ko:K03924		ATPase family associated with various cellular activities (AAA)
GC_00000012	All_core	A_massiliensis_F0489	23	27	0.811056	0.962402		Psort location Cytoplasmic, score		ko:K03924		ATPase family associated with various cellular activities (AAA)
GC_00000012	All_core	A_meyeri_ATCC_35568	23	27	0.811056	0.962402		Psort location Cytoplasmic, score		ko:K03924		ATPase family associated with various cellular activities (AAA)
GC_00000012	All_core	A_meyeri_W712	23	27	0.811056	0.962402		Psort location Cytoplasmic, score		ko:K03924		ATPase family associated with various cellular activities (AAA)
GC_00000012	All_core	A_odontolyticus_ATCC_17929	23	27	0.811056	0.962402		Psort location Cytoplasmic, score		ko:K03924		ATPase family associated with various cellular activities (AAA)
GC_00000012	All_core	A_odontolyticus_ATCC_17982	23	27	0.811056	0.962402		Psort location Cytoplasmic, score		ko:K03924		ATPase family associated with various cellular activities (AAA)
GC_00000012	All_core	A_odontolyticus_F0309	23	27	0.811056	0.962402		Psort location Cytoplasmic, score		ko:K03924		ATPase family associated with various cellular activities (AAA)
GC_00000012	All_core	A_odontolyticus_XH001	23	27	0.811056	0.962402		Psort location Cytoplasmic, score		ko:K03924		ATPase family associated with various cellular activities (AAA)
GC_00000012	All_core	A_sp_HMT_170_F0386	23	27	0.811056	0.962402		Psort location Cytoplasmic, score		ko:K03924		ATPase family associated with various cellular activities (AAA)
GC_00000012	All_core	A_sp_HMT_171_F0337	23	27	0.811056	0.962402		Psort location Cytoplasmic, score		ko:K03924		ATPase family associated with various cellular activities (AAA)
GC_00000012	All_core	A_sp_HMT_172_F0311	23	27	0.811056	0.962402		Psort location Cytoplasmic, score		ko:K03924		ATPase family associated with various cellular activities (AAA)
GC_00000012	All_core	A_sp_HMT_172_F0311	23	27	0.811056	0.962402		Psort location Cytoplasmic, score		ko:K03924		ATPase family associated with various cellular activities (AAA)
GC_00000012	All_core	A_sp_HMT_175_F0384	23	27	0.811056	0.962402		Psort location Cytoplasmic, score		ko:K03924		ATPase family associated with various cellular activities (AAA)
GC_00000012	All_core	A_sp_HMT_175_F0384	23	27	0.811056	0.962402		Psort location Cytoplasmic, score		ko:K03924		ATPase family associated with various cellular activities (AAA)
GC_00000012	All_core	A_sp_HMT_178_F0338	23	27	0.811056	0.962402		Psort location Cytoplasmic, score		ko:K03924		ATPase family associated with various cellular activities (AAA)
GC_00000012	All_core	A_sp_HMT_180_F0310	23	27	0.811056	0.962402		Psort location Cytoplasmic, score		ko:K03924		ATPase family associated with various cellular activities (AAA)
GC_00000012	All_core	A_sp_HMT_414_F0588	23	27	0.811056	0.962402		Psort location Cytoplasmic, score		ko:K03924		ATPase family associated with various cellular activities (AAA)
GC_00000012	All_core	A_sp_HMT_414_F0588	23	27	0.811056	0.962402		Psort location Cytoplasmic, score		ko:K03924		ATPase family associated with various cellular activities (AAA)
GC_00000012	All_core	A_sp_HMT_448_F0400	23	27	0.811056	0.962402		Psort location Cytoplasmic, score		ko:K03924		ATPase family associated with various cellular activities (AAA)
GC_00000012	All_core	A_sp_HMT_848_F0332	23	27	0.811056	0.962402		Psort location Cytoplasmic, score		ko:K03924		ATPase family associated with various cellular activities (AAA)
GC_00000012	All_core	A_sp_HMT_849_F0330	23	27	0.811056	0.962402		Psort location Cytoplasmic, score		ko:K03924		ATPase family associated with various cellular activities (AAA)
GC_00000012	All_core	A_sp_HMT_877_F0543	23	27	0.811056	0.962402		Psort location Cytoplasmic, score		ko:K03924		ATPase family associated with various cellular activities (AAA)
GC_00000012	All_core	A_sp_ICM39	23	27	0.811056	0.962402		Psort location Cytoplasmic, score		ko:K03924		ATPase family associated with various cellular activities (AAA)
GC_00000012	All_core	A_sp_ICM47	23	27	0.811056	0.962402		Psort location Cytoplasmic, score		ko:K03924		ATPase family associated with various cellular activities (AAA)
GC_00000012	All_core	A_sp_ICM58	23	27	0.811056	0.962402		Psort location Cytoplasmic, score		ko:K03924		ATPase family associated with various cellular activities (AAA)
GC_00000012	All_core	A_sp_ICM58	23	27	0.811056	0.962402		Psort location Cytoplasmic, score		ko:K03924		ATPase family associated with various cellular activities (AAA)
GC_00000014	All_core	A_graevenitzii_F0530	23	27	0.580997	0.762217	pheT_bact: phenylalanine--tRNA ligase, beta subunit	Belongs to the phenylalanyl-tRNA synthetase beta subunit family. Type 1 subfamily	pheT	ko:K01890	6.1.1.20	B3/4 domain
GC_00000014	All_core	A_johnsonii_F0510	23	27	0.580997	0.762217	pheT_bact: phenylalanine--tRNA ligase, beta subunit	Belongs to the phenylalanyl-tRNA synthetase beta subunit family. Type 1 subfamily	pheT	ko:K01890	6.1.1.20	B3/4 domain
GC_00000014	All_core	A_massiliensis_F0489	23	27	0.580997	0.762217	pheT_bact: phenylalanine--tRNA ligase, beta subunit	Belongs to the phenylalanyl-tRNA synthetase beta subunit family. Type 1 subfamily	pheT	ko:K01890	6.1.1.20	B3/4 domain
GC_00000014	All_core	A_meyeri_ATCC_35568	23	27	0.580997	0.762217	pheT_bact: phenylalanine--tRNA ligase, beta subunit	Belongs to the phenylalanyl-tRNA synthetase beta subunit family. Type 1 subfamily	pheT	ko:K01890	6.1.1.20	B3/4 domain
GC_00000014	All_core	A_meyeri_W712	23	27	0.580997	0.762217	pheT_bact: phenylalanine--tRNA ligase, beta subunit	Belongs to the phenylalanyl-tRNA synthetase beta subunit family. Type 1 subfamily	pheT	ko:K01890	6.1.1.20	B3/4 domain
GC_00000014	All_core	A_odontolyticus_ATCC_17929	23	27	0.580997	0.762217	pheT_bact: phenylalanine--tRNA ligase, beta subunit	Belongs to the phenylalanyl-tRNA synthetase beta subunit family. Type 1 subfamily	pheT	ko:K01890	6.1.1.20	B3/4 domain
GC_00000014	All_core	A_odontolyticus_ATCC_17982	23	27	0.580997	0.762217	pheT_bact: phenylalanine--tRNA ligase, beta subunit	Belongs to the phenylalanyl-tRNA synthetase beta subunit family. Type 1 subfamily	pheT	ko:K01890	6.1.1.20	B3/4 domain
GC_00000014	All_core	A_odontolyticus_F0309	23	27	0.580997	0.762217	pheT_bact: phenylalanine--tRNA ligase, beta subunit	Belongs to the phenylalanyl-tRNA synthetase beta subunit family. Type 1 subfamily	pheT	ko:K01890	6.1.1.20	B3/4 domain
GC_00000014	All_core	A_odontolyticus_XH001	23	27	0.580997	0.762217	pheT_bact: phenylalanine--tRNA ligase, beta subunit	Belongs to the phenylalanyl-tRNA synthetase beta subunit family. Type 1 subfamily	pheT	ko:K01890	6.1.1.20	B3/4 domain
GC_00000014	All_core	A_sp_HMT_170_F0386	23	27	0.580997	0.762217	pheT_bact: phenylalanine--tRNA ligase, beta subunit	Belongs to the phenylalanyl-tRNA synthetase beta subunit family. Type 1 subfamily	pheT	ko:K01890	6.1.1.20	B3/4 domain
GC_00000014	All_core	A_sp_HMT_171_F0337	23	27	0.580997	0.762217	pheT_bact: phenylalanine--tRNA ligase, beta subunit	Belongs to the phenylalanyl-tRNA synthetase beta subunit family. Type 1 subfamily	pheT	ko:K01890	6.1.1.20	B3/4 domain
GC_00000014	All_core	A_sp_HMT_172_F0311	23	27	0.580997	0.762217	pheT_bact: phenylalanine--tRNA ligase, beta subunit	Belongs to the phenylalanyl-tRNA synthetase beta subunit family. Type 1 subfamily	pheT	ko:K01890	6.1.1.20	B3/4 domain
GC_00000014	All_core	A_sp_HMT_175_F0384	23	27	0.580997	0.762217	pheT_bact: phenylalanine--tRNA ligase, beta subunit	Belongs to the phenylalanyl-tRNA synthetase beta subunit family. Type 1 subfamily	pheT	ko:K01890	6.1.1.20	B3/4 domain
GC_00000014	All_core	A_sp_HMT_178_F0338	23	27	0.580997	0.762217		Belongs to the phenylalanyl-tRNA synthetase beta subunit family. Type 1 subfamily	pheT	ko:K01890	6.1.1.20	Phenylalanyl tRNA synthetase beta chain CLM domain
GC_00000014	All_core	A_sp_HMT_178_F0338	23	27	0.580997	0.762217		Belongs to the phenylalanyl-tRNA synthetase beta subunit family. Type 1 subfamily	pheT	ko:K01890	6.1.1.20	Ferredoxin-fold anticodon binding domain
GC_00000014	All_core	A_sp_HMT_180_F0310	23	27	0.580997	0.762217	pheT_bact: phenylalanine--tRNA ligase, beta subunit	Belongs to the phenylalanyl-tRNA synthetase beta subunit family. Type 1 subfamily	pheT	ko:K01890	6.1.1.20	B3/4 domain
GC_00000014	All_core	A_sp_HMT_414_F0588	23	27	0.580997	0.762217	pheT_bact: phenylalanine--tRNA ligase, beta subunit	Belongs to the phenylalanyl-tRNA synthetase beta subunit family. Type 1 subfamily	pheT	ko:K01890	6.1.1.20	B3/4 domain
GC_00000014	All_core	A_sp_HMT_448_F0400	23	27	0.580997	0.762217	pheT_bact: phenylalanine--tRNA ligase, beta subunit	Belongs to the phenylalanyl-tRNA synthetase beta subunit family. Type 1 subfamily	pheT	ko:K01890	6.1.1.20	B3/4 domain
GC_00000014	All_core	A_sp_HMT_848_F0332	23	27	0.580997	0.762217		Belongs to the phenylalanyl-tRNA synthetase beta subunit family. Type 1 subfamily	pheT	ko:K01890	6.1.1.20	B3/4 domain
GC_00000014	All_core	A_sp_HMT_849_F0330	23	27	0.580997	0.762217	pheT_bact: phenylalanine--tRNA ligase, beta subunit	Belongs to the phenylalanyl-tRNA synthetase beta subunit family. Type 1 subfamily	pheT	ko:K01890	6.1.1.20	B3/4 domain
GC_00000014	All_core	A_sp_HMT_877_F0543	23	27	0.580997	0.762217	pheT_bact: phenylalanine--tRNA ligase, beta subunit	Belongs to the phenylalanyl-tRNA synthetase beta subunit family. Type 1 subfamily	pheT	ko:K01890	6.1.1.20	B3/4 domain
GC_00000014	All_core	A_sp_HMT_877_F0543	23	27	0.580997	0.762217		Belongs to the phenylalanyl-tRNA synthetase beta subunit family. Type 1 subfamily	pheT	ko:K01890	6.1.1.20	Ferredoxin-fold anticodon binding domain
GC_00000014	All_core	A_sp_ICM39	23	27	0.580997	0.762217	pheT_bact: phenylalanine--tRNA ligase, beta subunit	Belongs to the phenylalanyl-tRNA synthetase beta subunit family. Type 1 subfamily	pheT	ko:K01890	6.1.1.20	B3/4 domain
GC_00000014	All_core	A_sp_ICM47	23	27	0.580997	0.762217	pheT_bact: phenylalanine--tRNA ligase, beta subunit	Belongs to the phenylalanyl-tRNA synthetase beta subunit family. Type 1 subfamily	pheT	ko:K01890	6.1.1.20	B3/4 domain
GC_00000014	All_core	A_sp_ICM58	23	27	0.580997	0.762217		Belongs to the phenylalanyl-tRNA synthetase beta subunit family. Type 1 subfamily	pheT	ko:K01890	6.1.1.20	B3/4 domain
GC_00000014	All_core	A_sp_ICM58	23	27	0.580997	0.762217		Belongs to the phenylalanyl-tRNA synthetase beta subunit family. Type 1 subfamily	pheT	ko:K01890	6.1.1.20	Putative tRNA binding domain
GC_00000014	All_core	A_sp_ICM58	23	27	0.580997	0.762217		Belongs to the phenylalanyl-tRNA synthetase beta subunit family. Type 1 subfamily	pheT	ko:K01890	6.1.1.20	Ferredoxin-fold anticodon binding domain
GC_00000015	All_core	A_graevenitzii_F0530	23	26	0.766524	0.855584	ssb: single-stranded DNA-binding protein	Single-stranded DNA-binding protein	ssb	ko:K03111		Single-strand binding protein family
GC_00000015	All_core	A_johnsonii_F0510	23	26	0.766524	0.855584	ssb: single-stranded DNA-binding protein	Single-stranded DNA-binding protein	ssb	ko:K03111		Single-strand binding protein family
GC_00000015	All_core	A_johnsonii_F0510	23	26	0.766524	0.855584	ssb: single-stranded DNA-binding protein	Single-stranded DNA-binding protein	ssb	ko:K03111		Single-strand binding protein family
GC_00000015	All_core	A_massiliensis_F0489	23	26	0.766524	0.855584	ssb: single-stranded DNA-binding protein	Single-stranded DNA-binding protein	ssb	ko:K03111		Single-strand binding protein family
GC_00000015	All_core	A_meyeri_ATCC_35568	23	26	0.766524	0.855584	ssb: single-stranded DNA-binding protein	Single-stranded DNA-binding protein	ssb	ko:K03111		Single-strand binding protein family
GC_00000015	All_core	A_meyeri_W712	23	26	0.766524	0.855584	ssb: single-stranded DNA-binding protein	Single-stranded DNA-binding protein	ssb	ko:K03111		Single-strand binding protein family
GC_00000015	All_core	A_odontolyticus_ATCC_17929	23	26	0.766524	0.855584	ssb: single-stranded DNA-binding protein	Single-stranded DNA-binding protein	ssb	ko:K03111		Single-strand binding protein family
GC_00000015	All_core	A_odontolyticus_ATCC_17982	23	26	0.766524	0.855584	ssb: single-stranded DNA-binding protein	Single-stranded DNA-binding protein	ssb	ko:K03111		Single-strand binding protein family
GC_00000015	All_core	A_odontolyticus_F0309	23	26	0.766524	0.855584	ssb: single-stranded DNA-binding protein	Single-stranded DNA-binding protein	ssb	ko:K03111		Single-strand binding protein family
GC_00000015	All_core	A_odontolyticus_XH001	23	26	0.766524	0.855584	ssb: single-stranded DNA-binding protein	Single-stranded DNA-binding protein	ssb	ko:K03111		Single-strand binding protein family
GC_00000015	All_core	A_odontolyticus_XH001	23	26	0.766524	0.855584	ssb: single-stranded DNA-binding protein	Single-stranded DNA-binding protein	ssb	ko:K03111		Single-strand binding protein family
GC_00000015	All_core	A_odontolyticus_XH001	23	26	0.766524	0.855584	ssb: single-stranded DNA-binding protein	Single-stranded DNA-binding protein	ssb	ko:K03111		Single-strand binding protein family
GC_00000015	All_core	A_sp_HMT_170_F0386	23	26	0.766524	0.855584	ssb: single-stranded DNA-binding protein	Single-stranded DNA-binding protein	ssb	ko:K03111		Single-strand binding protein family
GC_00000015	All_core	A_sp_HMT_171_F0337	23	26	0.766524	0.855584	ssb: single-stranded DNA-binding protein	Single-stranded DNA-binding protein	ssb	ko:K03111		Single-strand binding protein family
GC_00000015	All_core	A_sp_HMT_172_F0311	23	26	0.766524	0.855584	ssb: single-stranded DNA-binding protein	Single-stranded DNA-binding protein	ssb	ko:K03111		Single-strand binding protein family
GC_00000015	All_core	A_sp_HMT_175_F0384	23	26	0.766524	0.855584	ssb: single-stranded DNA-binding protein	Single-stranded DNA-binding protein	ssb	ko:K03111		Single-strand binding protein family
GC_00000015	All_core	A_sp_HMT_178_F0338	23	26	0.766524	0.855584	ssb: single-stranded DNA-binding protein	Single-stranded DNA-binding protein	ssb	ko:K03111		Single-strand binding protein family
GC_00000015	All_core	A_sp_HMT_180_F0310	23	26	0.766524	0.855584	ssb: single-stranded DNA-binding protein	Single-stranded DNA-binding protein	ssb	ko:K03111		Single-strand binding protein family
GC_00000015	All_core	A_sp_HMT_414_F0588	23	26	0.766524	0.855584	ssb: single-stranded DNA-binding protein	Single-stranded DNA-binding protein	ssb	ko:K03111		Single-strand binding protein family
GC_00000015	All_core	A_sp_HMT_448_F0400	23	26	0.766524	0.855584	ssb: single-stranded DNA-binding protein	Single-stranded DNA-binding protein	ssb	ko:K03111		Single-strand binding protein family
GC_00000015	All_core	A_sp_HMT_848_F0332	23	26	0.766524	0.855584	ssb: single-stranded DNA-binding protein	Single-stranded DNA-binding protein	ssb	ko:K03111		Single-strand binding protein family
GC_00000015	All_core	A_sp_HMT_849_F0330	23	26	0.766524	0.855584	ssb: single-stranded DNA-binding protein	Single-stranded DNA-binding protein	ssb	ko:K03111		Single-strand binding protein family
GC_00000015	All_core	A_sp_HMT_877_F0543	23	26	0.766524	0.855584	ssb: single-stranded DNA-binding protein	Single-stranded DNA-binding protein	ssb	ko:K03111		Single-strand binding protein family
GC_00000015	All_core	A_sp_ICM39	23	26	0.766524	0.855584	ssb: single-stranded DNA-binding protein	Single-stranded DNA-binding protein	ssb	ko:K03111		Single-strand binding protein family
GC_00000015	All_core	A_sp_ICM47	23	26	0.766524	0.855584	ssb: single-stranded DNA-binding protein	Single-stranded DNA-binding protein	ssb	ko:K03111		Single-strand binding protein family
GC_00000015	All_core	A_sp_ICM58	23	26	0.766524	0.855584	ssb: single-stranded DNA-binding protein	Single-stranded DNA-binding protein	ssb	ko:K03111		Single-strand binding protein family
GC_00000018	All_core	A_graevenitzii_F0530	23	26	0.631176	0.776413	sms: DNA repair protein RadA	DNA-dependent ATPase involved in processing of recombination intermediates, plays a role in repairing DNA breaks. Stimulates the branch migration of RecA-mediated strand transfer reactions, allowing the 3' invading strand to extend heteroduplex DNA faster. Binds ssDNA in the presence of ADP but not other nucleotides, has ATPase activity that is stimulated by ssDNA and various branched DNA structu…	radA	ko:K04485		AAA domain
GC_00000018	All_core	A_johnsonii_F0510	23	26	0.631176	0.776413	sms: DNA repair protein RadA	DNA-dependent ATPase involved in processing of recombination intermediates, plays a role in repairing DNA breaks. Stimulates the branch migration of RecA-mediated strand transfer reactions, allowing the 3' invading strand to extend heteroduplex DNA faster. Binds ssDNA in the presence of ADP but not other nucleotides, has ATPase activity that is stimulated by ssDNA and various branched DNA structu…	radA	ko:K04485		AAA domain
GC_00000018	All_core	A_johnsonii_F0510	23	26	0.631176	0.776413		DNA-dependent ATPase involved in processing of recombination intermediates, plays a role in repairing DNA breaks. Stimulates the branch migration of RecA-mediated strand transfer reactions, allowing the 3' invading strand to extend heteroduplex DNA faster. Binds ssDNA in the presence of ADP but not other nucleotides, has ATPase activity that is stimulated by ssDNA and various branched DNA structu…	radA	ko:K04485		Rubredoxin metal binding domain
GC_00000018	All_core	A_massiliensis_F0489	23	26	0.631176	0.776413	sms: DNA repair protein RadA	DNA-dependent ATPase involved in processing of recombination intermediates, plays a role in repairing DNA breaks. Stimulates the branch migration of RecA-mediated strand transfer reactions, allowing the 3' invading strand to extend heteroduplex DNA faster. Binds ssDNA in the presence of ADP but not other nucleotides, has ATPase activity that is stimulated by ssDNA and various branched DNA structu…	radA	ko:K04485		AAA domain
GC_00000018	All_core	A_meyeri_ATCC_35568	23	26	0.631176	0.776413	sms: DNA repair protein RadA	DNA-dependent ATPase involved in processing of recombination intermediates, plays a role in repairing DNA breaks. Stimulates the branch migration of RecA-mediated strand transfer reactions, allowing the 3' invading strand to extend heteroduplex DNA faster. Binds ssDNA in the presence of ADP but not other nucleotides, has ATPase activity that is stimulated by ssDNA and various branched DNA structu…	radA	ko:K04485		AAA domain
GC_00000018	All_core	A_meyeri_W712	23	26	0.631176	0.776413	sms: DNA repair protein RadA	DNA-dependent ATPase involved in processing of recombination intermediates, plays a role in repairing DNA breaks. Stimulates the branch migration of RecA-mediated strand transfer reactions, allowing the 3' invading strand to extend heteroduplex DNA faster. Binds ssDNA in the presence of ADP but not other nucleotides, has ATPase activity that is stimulated by ssDNA and various branched DNA structu…	radA	ko:K04485		AAA domain
GC_00000018	All_core	A_odontolyticus_ATCC_17929	23	26	0.631176	0.776413	sms: DNA repair protein RadA	DNA-dependent ATPase involved in processing of recombination intermediates, plays a role in repairing DNA breaks. Stimulates the branch migration of RecA-mediated strand transfer reactions, allowing the 3' invading strand to extend heteroduplex DNA faster. Binds ssDNA in the presence of ADP but not other nucleotides, has ATPase activity that is stimulated by ssDNA and various branched DNA structu…	radA	ko:K04485		AAA domain
GC_00000018	All_core	A_odontolyticus_ATCC_17982	23	26	0.631176	0.776413	sms: DNA repair protein RadA	DNA-dependent ATPase involved in processing of recombination intermediates, plays a role in repairing DNA breaks. Stimulates the branch migration of RecA-mediated strand transfer reactions, allowing the 3' invading strand to extend heteroduplex DNA faster. Binds ssDNA in the presence of ADP but not other nucleotides, has ATPase activity that is stimulated by ssDNA and various branched DNA structu…	radA	ko:K04485		AAA domain
GC_00000018	All_core	A_odontolyticus_F0309	23	26	0.631176	0.776413	sms: DNA repair protein RadA	DNA-dependent ATPase involved in processing of recombination intermediates, plays a role in repairing DNA breaks. Stimulates the branch migration of RecA-mediated strand transfer reactions, allowing the 3' invading strand to extend heteroduplex DNA faster. Binds ssDNA in the presence of ADP but not other nucleotides, has ATPase activity that is stimulated by ssDNA and various branched DNA structu…	radA	ko:K04485		AAA domain
GC_00000018	All_core	A_odontolyticus_XH001	23	26	0.631176	0.776413	sms: DNA repair protein RadA	DNA-dependent ATPase involved in processing of recombination intermediates, plays a role in repairing DNA breaks. Stimulates the branch migration of RecA-mediated strand transfer reactions, allowing the 3' invading strand to extend heteroduplex DNA faster. Binds ssDNA in the presence of ADP but not other nucleotides, has ATPase activity that is stimulated by ssDNA and various branched DNA structu…	radA	ko:K04485		AAA domain
GC_00000018	All_core	A_sp_HMT_170_F0386	23	26	0.631176	0.776413	sms: DNA repair protein RadA	DNA-dependent ATPase involved in processing of recombination intermediates, plays a role in repairing DNA breaks. Stimulates the branch migration of RecA-mediated strand transfer reactions, allowing the 3' invading strand to extend heteroduplex DNA faster. Binds ssDNA in the presence of ADP but not other nucleotides, has ATPase activity that is stimulated by ssDNA and various branched DNA structu…	radA	ko:K04485		AAA domain
GC_00000018	All_core	A_sp_HMT_171_F0337	23	26	0.631176	0.776413		DNA-dependent ATPase involved in processing of recombination intermediates, plays a role in repairing DNA breaks. Stimulates the branch migration of RecA-mediated strand transfer reactions, allowing the 3' invading strand to extend heteroduplex DNA faster. Binds ssDNA in the presence of ADP but not other nucleotides, has ATPase activity that is stimulated by ssDNA and various branched DNA structu…	radA	ko:K04485		Rubredoxin metal binding domain
GC_00000018	All_core	A_sp_HMT_171_F0337	23	26	0.631176	0.776413	sms: DNA repair protein RadA	DNA-dependent ATPase involved in processing of recombination intermediates, plays a role in repairing DNA breaks. Stimulates the branch migration of RecA-mediated strand transfer reactions, allowing the 3' invading strand to extend heteroduplex DNA faster. Binds ssDNA in the presence of ADP but not other nucleotides, has ATPase activity that is stimulated by ssDNA and various branched DNA structu…	radA	ko:K04485		AAA domain
GC_00000018	All_core	A_sp_HMT_172_F0311	23	26	0.631176	0.776413	sms: DNA repair protein RadA	DNA-dependent ATPase involved in processing of recombination intermediates, plays a role in repairing DNA breaks. Stimulates the branch migration of RecA-mediated strand transfer reactions, allowing the 3' invading strand to extend heteroduplex DNA faster. Binds ssDNA in the presence of ADP but not other nucleotides, has ATPase activity that is stimulated by ssDNA and various branched DNA structu…	radA	ko:K04485		AAA domain
GC_00000018	All_core	A_sp_HMT_175_F0384	23	26	0.631176	0.776413	sms: DNA repair protein RadA	DNA-dependent ATPase involved in processing of recombination intermediates, plays a role in repairing DNA breaks. Stimulates the branch migration of RecA-mediated strand transfer reactions, allowing the 3' invading strand to extend heteroduplex DNA faster. Binds ssDNA in the presence of ADP but not other nucleotides, has ATPase activity that is stimulated by ssDNA and various branched DNA structu…	radA	ko:K04485		AAA domain
GC_00000018	All_core	A_sp_HMT_178_F0338	23	26	0.631176	0.776413	sms: DNA repair protein RadA	DNA-dependent ATPase involved in processing of recombination intermediates, plays a role in repairing DNA breaks. Stimulates the branch migration of RecA-mediated strand transfer reactions, allowing the 3' invading strand to extend heteroduplex DNA faster. Binds ssDNA in the presence of ADP but not other nucleotides, has ATPase activity that is stimulated by ssDNA and various branched DNA structu…	radA	ko:K04485		AAA domain
GC_00000018	All_core	A_sp_HMT_180_F0310	23	26	0.631176	0.776413	sms: DNA repair protein RadA	DNA-dependent ATPase involved in processing of recombination intermediates, plays a role in repairing DNA breaks. Stimulates the branch migration of RecA-mediated strand transfer reactions, allowing the 3' invading strand to extend heteroduplex DNA faster. Binds ssDNA in the presence of ADP but not other nucleotides, has ATPase activity that is stimulated by ssDNA and various branched DNA structu…	radA	ko:K04485		AAA domain
GC_00000018	All_core	A_sp_HMT_414_F0588	23	26	0.631176	0.776413	sms: DNA repair protein RadA	DNA-dependent ATPase involved in processing of recombination intermediates, plays a role in repairing DNA breaks. Stimulates the branch migration of RecA-mediated strand transfer reactions, allowing the 3' invading strand to extend heteroduplex DNA faster. Binds ssDNA in the presence of ADP but not other nucleotides, has ATPase activity that is stimulated by ssDNA and various branched DNA structu…	radA	ko:K04485		AAA domain
GC_00000018	All_core	A_sp_HMT_448_F0400	23	26	0.631176	0.776413	sms: DNA repair protein RadA	DNA-dependent ATPase involved in processing of recombination intermediates, plays a role in repairing DNA breaks. Stimulates the branch migration of RecA-mediated strand transfer reactions, allowing the 3' invading strand to extend heteroduplex DNA faster. Binds ssDNA in the presence of ADP but not other nucleotides, has ATPase activity that is stimulated by ssDNA and various branched DNA structu…	radA	ko:K04485		AAA domain
GC_00000018	All_core	A_sp_HMT_848_F0332	23	26	0.631176	0.776413	sms: DNA repair protein RadA	DNA-dependent ATPase involved in processing of recombination intermediates, plays a role in repairing DNA breaks. Stimulates the branch migration of RecA-mediated strand transfer reactions, allowing the 3' invading strand to extend heteroduplex DNA faster. Binds ssDNA in the presence of ADP but not other nucleotides, has ATPase activity that is stimulated by ssDNA and various branched DNA structu…	radA	ko:K04485		AAA domain
GC_00000018	All_core	A_sp_HMT_849_F0330	23	26	0.631176	0.776413		DNA-dependent ATPase involved in processing of recombination intermediates, plays a role in repairing DNA breaks. Stimulates the branch migration of RecA-mediated strand transfer reactions, allowing the 3' invading strand to extend heteroduplex DNA faster. Binds ssDNA in the presence of ADP but not other nucleotides, has ATPase activity that is stimulated by ssDNA and various branched DNA structu…	radA	ko:K04485		AAA domain
GC_00000018	All_core	A_sp_HMT_877_F0543	23	26	0.631176	0.776413	sms: DNA repair protein RadA	DNA-dependent ATPase involved in processing of recombination intermediates, plays a role in repairing DNA breaks. Stimulates the branch migration of RecA-mediated strand transfer reactions, allowing the 3' invading strand to extend heteroduplex DNA faster. Binds ssDNA in the presence of ADP but not other nucleotides, has ATPase activity that is stimulated by ssDNA and various branched DNA structu…	radA	ko:K04485		AAA domain
GC_00000018	All_core	A_sp_ICM39	23	26	0.631176	0.776413		DNA-dependent ATPase involved in processing of recombination intermediates, plays a role in repairing DNA breaks. Stimulates the branch migration of RecA-mediated strand transfer reactions, allowing the 3' invading strand to extend heteroduplex DNA faster. Binds ssDNA in the presence of ADP but not other nucleotides, has ATPase activity that is stimulated by ssDNA and various branched DNA structu…	radA	ko:K04485		Rubredoxin metal binding domain
GC_00000018	All_core	A_sp_ICM39	23	26	0.631176	0.776413		DNA-dependent ATPase involved in processing of recombination intermediates, plays a role in repairing DNA breaks. Stimulates the branch migration of RecA-mediated strand transfer reactions, allowing the 3' invading strand to extend heteroduplex DNA faster. Binds ssDNA in the presence of ADP but not other nucleotides, has ATPase activity that is stimulated by ssDNA and various branched DNA structu…	radA	ko:K04485		Subunit ChlI of Mg-chelatase
GC_00000018	All_core	A_sp_ICM47	23	26	0.631176	0.776413	sms: DNA repair protein RadA	DNA-dependent ATPase involved in processing of recombination intermediates, plays a role in repairing DNA breaks. Stimulates the branch migration of RecA-mediated strand transfer reactions, allowing the 3' invading strand to extend heteroduplex DNA faster. Binds ssDNA in the presence of ADP but not other nucleotides, has ATPase activity that is stimulated by ssDNA and various branched DNA structu…	radA	ko:K04485		AAA domain
GC_00000018	All_core	A_sp_ICM58	23	26	0.631176	0.776413		DNA-dependent ATPase involved in processing of recombination intermediates, plays a role in repairing DNA breaks. Stimulates the branch migration of RecA-mediated strand transfer reactions, allowing the 3' invading strand to extend heteroduplex DNA faster. Binds ssDNA in the presence of ADP but not other nucleotides, has ATPase activity that is stimulated by ssDNA and various branched DNA structu…	radA	ko:K04485		Subunit ChlI of Mg-chelatase
GC_00000019	All_core	A_graevenitzii_F0530	23	25	0.817882	0.958454	GlrX_NrdH: glutaredoxin-like protein NrdH	Glutaredoxin	nrdH	ko:K06191		Glutaredoxin
GC_00000019	All_core	A_johnsonii_F0510	23	25	0.817882	0.958454	GlrX_NrdH: glutaredoxin-like protein NrdH	Glutaredoxin	nrdH	ko:K06191		Glutaredoxin
GC_00000019	All_core	A_johnsonii_F0510	23	25	0.817882	0.958454	GlrX_NrdH: glutaredoxin-like protein NrdH	Glutaredoxin	nrdH	ko:K06191		Glutaredoxin
GC_00000019	All_core	A_massiliensis_F0489	23	25	0.817882	0.958454	GlrX_NrdH: glutaredoxin-like protein NrdH	Glutaredoxin	nrdH	ko:K06191		Glutaredoxin
GC_00000019	All_core	A_massiliensis_F0489	23	25	0.817882	0.958454	GlrX_NrdH: glutaredoxin-like protein NrdH	Glutaredoxin	nrdH	ko:K06191		Glutaredoxin
GC_00000019	All_core	A_meyeri_ATCC_35568	23	25	0.817882	0.958454	GlrX_NrdH: glutaredoxin-like protein NrdH	Glutaredoxin	nrdH	ko:K06191		Glutaredoxin
GC_00000019	All_core	A_meyeri_W712	23	25	0.817882	0.958454	GlrX_NrdH: glutaredoxin-like protein NrdH	Glutaredoxin	nrdH	ko:K06191		Glutaredoxin
GC_00000019	All_core	A_odontolyticus_ATCC_17929	23	25	0.817882	0.958454	GlrX_NrdH: glutaredoxin-like protein NrdH	Glutaredoxin	nrdH	ko:K06191		Glutaredoxin
GC_00000019	All_core	A_odontolyticus_ATCC_17982	23	25	0.817882	0.958454	GlrX_NrdH: glutaredoxin-like protein NrdH	Glutaredoxin	nrdH	ko:K06191		Glutaredoxin
GC_00000019	All_core	A_odontolyticus_F0309	23	25	0.817882	0.958454	GlrX_NrdH: glutaredoxin-like protein NrdH	Glutaredoxin	nrdH	ko:K06191		Glutaredoxin
GC_00000019	All_core	A_odontolyticus_XH001	23	25	0.817882	0.958454	GlrX_NrdH: glutaredoxin-like protein NrdH	Glutaredoxin	nrdH	ko:K06191		Glutaredoxin
GC_00000019	All_core	A_sp_HMT_170_F0386	23	25	0.817882	0.958454	GlrX_NrdH: glutaredoxin-like protein NrdH	Glutaredoxin	nrdH	ko:K06191		Glutaredoxin
GC_00000019	All_core	A_sp_HMT_171_F0337	23	25	0.817882	0.958454	GlrX_NrdH: glutaredoxin-like protein NrdH	Glutaredoxin	nrdH	ko:K06191		Glutaredoxin
GC_00000019	All_core	A_sp_HMT_172_F0311	23	25	0.817882	0.958454	GlrX_NrdH: glutaredoxin-like protein NrdH	Glutaredoxin	nrdH	ko:K06191		Glutaredoxin
GC_00000019	All_core	A_sp_HMT_175_F0384	23	25	0.817882	0.958454	GlrX_NrdH: glutaredoxin-like protein NrdH	Glutaredoxin	nrdH	ko:K06191		Glutaredoxin
GC_00000019	All_core	A_sp_HMT_178_F0338	23	25	0.817882	0.958454	GlrX_NrdH: glutaredoxin-like protein NrdH	Glutaredoxin	nrdH	ko:K06191		Glutaredoxin
GC_00000019	All_core	A_sp_HMT_180_F0310	23	25	0.817882	0.958454	GlrX_NrdH: glutaredoxin-like protein NrdH	Glutaredoxin	nrdH	ko:K06191		Glutaredoxin
GC_00000019	All_core	A_sp_HMT_414_F0588	23	25	0.817882	0.958454	GlrX_NrdH: glutaredoxin-like protein NrdH	Glutaredoxin	nrdH	ko:K06191		Glutaredoxin
GC_00000019	All_core	A_sp_HMT_448_F0400	23	25	0.817882	0.958454	GlrX_NrdH: glutaredoxin-like protein NrdH	Glutaredoxin	nrdH	ko:K06191		Glutaredoxin
GC_00000019	All_core	A_sp_HMT_848_F0332	23	25	0.817882	0.958454	GlrX_NrdH: glutaredoxin-like protein NrdH	Glutaredoxin	nrdH	ko:K06191		Glutaredoxin
GC_00000019	All_core	A_sp_HMT_849_F0330	23	25	0.817882	0.958454	GlrX_NrdH: glutaredoxin-like protein NrdH	Glutaredoxin	nrdH	ko:K06191		Glutaredoxin
GC_00000019	All_core	A_sp_HMT_877_F0543	23	25	0.817882	0.958454	GlrX_NrdH: glutaredoxin-like protein NrdH	Glutaredoxin	nrdH	ko:K06191		Glutaredoxin
GC_00000019	All_core	A_sp_ICM39	23	25	0.817882	0.958454	GlrX_NrdH: glutaredoxin-like protein NrdH	Glutaredoxin	nrdH	ko:K06191		Glutaredoxin
GC_00000019	All_core	A_sp_ICM47	23	25	0.817882	0.958454	GlrX_NrdH: glutaredoxin-like protein NrdH	Glutaredoxin	nrdH	ko:K06191		Glutaredoxin
GC_00000019	All_core	A_sp_ICM58	23	25	0.817882	0.958454	GlrX_NrdH: glutaredoxin-like protein NrdH	Glutaredoxin	nrdH	ko:K06191		Glutaredoxin
GC_00000021	All_core	A_graevenitzii_F0530	23	25	0.814183	0.911039	nrdI: nrdI protein	Probably involved in ribonucleotide reductase function	nrdI	ko:K03647		NrdI Flavodoxin like
GC_00000021	All_core	A_johnsonii_F0510	23	25	0.814183	0.911039	nrdI: nrdI protein	Probably involved in ribonucleotide reductase function	nrdI	ko:K03647		NrdI Flavodoxin like
GC_00000021	All_core	A_johnsonii_F0510	23	25	0.814183	0.911039	nrdI: nrdI protein	Probably involved in ribonucleotide reductase function	nrdI	ko:K03647		NrdI Flavodoxin like
GC_00000021	All_core	A_massiliensis_F0489	23	25	0.814183	0.911039	nrdI: nrdI protein	Probably involved in ribonucleotide reductase function	nrdI	ko:K03647		NrdI Flavodoxin like
GC_00000021	All_core	A_massiliensis_F0489	23	25	0.814183	0.911039	nrdI: nrdI protein	Probably involved in ribonucleotide reductase function	nrdI	ko:K03647		NrdI Flavodoxin like
GC_00000021	All_core	A_meyeri_ATCC_35568	23	25	0.814183	0.911039	nrdI: nrdI protein	Probably involved in ribonucleotide reductase function	nrdI	ko:K03647		NrdI Flavodoxin like
GC_00000021	All_core	A_meyeri_W712	23	25	0.814183	0.911039	nrdI: nrdI protein	Probably involved in ribonucleotide reductase function	nrdI	ko:K03647		NrdI Flavodoxin like
GC_00000021	All_core	A_odontolyticus_ATCC_17929	23	25	0.814183	0.911039	nrdI: nrdI protein	Probably involved in ribonucleotide reductase function	nrdI	ko:K03647		NrdI Flavodoxin like
GC_00000021	All_core	A_odontolyticus_ATCC_17982	23	25	0.814183	0.911039	nrdI: nrdI protein	Probably involved in ribonucleotide reductase function	nrdI	ko:K03647		NrdI Flavodoxin like
GC_00000021	All_core	A_odontolyticus_F0309	23	25	0.814183	0.911039	nrdI: nrdI protein	Probably involved in ribonucleotide reductase function	nrdI	ko:K03647		NrdI Flavodoxin like
GC_00000021	All_core	A_odontolyticus_XH001	23	25	0.814183	0.911039	nrdI: nrdI protein	Probably involved in ribonucleotide reductase function	nrdI	ko:K03647		NrdI Flavodoxin like
GC_00000021	All_core	A_sp_HMT_170_F0386	23	25	0.814183	0.911039	nrdI: nrdI protein	Probably involved in ribonucleotide reductase function	nrdI	ko:K03647		NrdI Flavodoxin like
GC_00000021	All_core	A_sp_HMT_171_F0337	23	25	0.814183	0.911039	nrdI: nrdI protein	Probably involved in ribonucleotide reductase function	nrdI	ko:K03647		NrdI Flavodoxin like
GC_00000021	All_core	A_sp_HMT_172_F0311	23	25	0.814183	0.911039	nrdI: nrdI protein	Probably involved in ribonucleotide reductase function	nrdI	ko:K03647		NrdI Flavodoxin like
GC_00000021	All_core	A_sp_HMT_175_F0384	23	25	0.814183	0.911039	nrdI: nrdI protein	Probably involved in ribonucleotide reductase function	nrdI	ko:K03647		NrdI Flavodoxin like
GC_00000021	All_core	A_sp_HMT_178_F0338	23	25	0.814183	0.911039	nrdI: nrdI protein	Probably involved in ribonucleotide reductase function	nrdI	ko:K03647		NrdI Flavodoxin like
GC_00000021	All_core	A_sp_HMT_180_F0310	23	25	0.814183	0.911039	nrdI: nrdI protein	Probably involved in ribonucleotide reductase function	nrdI	ko:K03647		NrdI Flavodoxin like
GC_00000021	All_core	A_sp_HMT_414_F0588	23	25	0.814183	0.911039	nrdI: nrdI protein	Probably involved in ribonucleotide reductase function	nrdI	ko:K03647		NrdI Flavodoxin like
GC_00000021	All_core	A_sp_HMT_448_F0400	23	25	0.814183	0.911039	nrdI: nrdI protein	Probably involved in ribonucleotide reductase function	nrdI	ko:K03647		NrdI Flavodoxin like
GC_00000021	All_core	A_sp_HMT_848_F0332	23	25	0.814183	0.911039	nrdI: nrdI protein	Probably involved in ribonucleotide reductase function	nrdI	ko:K03647		NrdI Flavodoxin like
GC_00000021	All_core	A_sp_HMT_849_F0330	23	25	0.814183	0.911039	nrdI: nrdI protein	Probably involved in ribonucleotide reductase function	nrdI	ko:K03647		NrdI Flavodoxin like
GC_00000021	All_core	A_sp_HMT_877_F0543	23	25	0.814183	0.911039	nrdI: nrdI protein	Probably involved in ribonucleotide reductase function	nrdI	ko:K03647		NrdI Flavodoxin like
GC_00000021	All_core	A_sp_ICM39	23	25	0.814183	0.911039	nrdI: nrdI protein	Probably involved in ribonucleotide reductase function	nrdI	ko:K03647		NrdI Flavodoxin like
GC_00000021	All_core	A_sp_ICM47	23	25	0.814183	0.911039	nrdI: nrdI protein	Probably involved in ribonucleotide reductase function	nrdI	ko:K03647		NrdI Flavodoxin like
GC_00000021	All_core	A_sp_ICM58	23	25	0.814183	0.911039	nrdI: nrdI protein	Probably involved in ribonucleotide reductase function	nrdI	ko:K03647		NrdI Flavodoxin like
GC_00000022	All_core	A_graevenitzii_F0530	23	25	0.73546	0.86665		Cleaves both 3' and 5' ssDNA extremities of branched DNA structures	nucS	ko:K07503		Endonuclease NucS
GC_00000022	All_core	A_johnsonii_F0510	23	25	0.73546	0.86665		Cleaves both 3' and 5' ssDNA extremities of branched DNA structures	nucS	ko:K07503		Endonuclease NucS
GC_00000022	All_core	A_massiliensis_F0489	23	25	0.73546	0.86665		Cleaves both 3' and 5' ssDNA extremities of branched DNA structures	nucS	ko:K07503		Endonuclease NucS
GC_00000022	All_core	A_meyeri_ATCC_35568	23	25	0.73546	0.86665		Cleaves both 3' and 5' ssDNA extremities of branched DNA structures	nucS	ko:K07503		Endonuclease NucS
GC_00000022	All_core	A_meyeri_ATCC_35568	23	25	0.73546	0.86665		Cleaves both 3' and 5' ssDNA extremities of branched DNA structures	nucS	ko:K07503		Endonuclease NucS
GC_00000022	All_core	A_meyeri_ATCC_35568	23	25	0.73546	0.86665		Cleaves both 3' and 5' ssDNA extremities of branched DNA structures	nucS	ko:K07503		Endonuclease NucS
GC_00000022	All_core	A_meyeri_W712	23	25	0.73546	0.86665		Cleaves both 3' and 5' ssDNA extremities of branched DNA structures	nucS	ko:K07503		Endonuclease NucS
GC_00000022	All_core	A_odontolyticus_ATCC_17929	23	25	0.73546	0.86665		Cleaves both 3' and 5' ssDNA extremities of branched DNA structures	nucS	ko:K07503		Endonuclease NucS
GC_00000022	All_core	A_odontolyticus_ATCC_17982	23	25	0.73546	0.86665		Cleaves both 3' and 5' ssDNA extremities of branched DNA structures	nucS	ko:K07503		Endonuclease NucS
GC_00000022	All_core	A_odontolyticus_F0309	23	25	0.73546	0.86665		Cleaves both 3' and 5' ssDNA extremities of branched DNA structures	nucS	ko:K07503		Endonuclease NucS
GC_00000022	All_core	A_odontolyticus_XH001	23	25	0.73546	0.86665		Cleaves both 3' and 5' ssDNA extremities of branched DNA structures	nucS	ko:K07503		Endonuclease NucS
GC_00000022	All_core	A_sp_HMT_170_F0386	23	25	0.73546	0.86665		Cleaves both 3' and 5' ssDNA extremities of branched DNA structures	nucS	ko:K07503		Endonuclease NucS
GC_00000022	All_core	A_sp_HMT_171_F0337	23	25	0.73546	0.86665		Cleaves both 3' and 5' ssDNA extremities of branched DNA structures	nucS	ko:K07503		Endonuclease NucS
GC_00000022	All_core	A_sp_HMT_172_F0311	23	25	0.73546	0.86665		Cleaves both 3' and 5' ssDNA extremities of branched DNA structures	nucS	ko:K07503		Endonuclease NucS
GC_00000022	All_core	A_sp_HMT_175_F0384	23	25	0.73546	0.86665		Cleaves both 3' and 5' ssDNA extremities of branched DNA structures	nucS	ko:K07503		Endonuclease NucS
GC_00000022	All_core	A_sp_HMT_178_F0338	23	25	0.73546	0.86665		Cleaves both 3' and 5' ssDNA extremities of branched DNA structures	nucS	ko:K07503		Endonuclease NucS
GC_00000022	All_core	A_sp_HMT_180_F0310	23	25	0.73546	0.86665		Cleaves both 3' and 5' ssDNA extremities of branched DNA structures	nucS	ko:K07503		Endonuclease NucS
GC_00000022	All_core	A_sp_HMT_414_F0588	23	25	0.73546	0.86665		Cleaves both 3' and 5' ssDNA extremities of branched DNA structures	nucS	ko:K07503		Endonuclease NucS
GC_00000022	All_core	A_sp_HMT_448_F0400	23	25	0.73546	0.86665		Cleaves both 3' and 5' ssDNA extremities of branched DNA structures	nucS	ko:K07503		Endonuclease NucS
GC_00000022	All_core	A_sp_HMT_848_F0332	23	25	0.73546	0.86665		Cleaves both 3' and 5' ssDNA extremities of branched DNA structures	nucS	ko:K07503		Endonuclease NucS
GC_00000022	All_core	A_sp_HMT_849_F0330	23	25	0.73546	0.86665		Cleaves both 3' and 5' ssDNA extremities of branched DNA structures	nucS	ko:K07503		Endonuclease NucS
GC_00000022	All_core	A_sp_HMT_877_F0543	23	25	0.73546	0.86665		Cleaves both 3' and 5' ssDNA extremities of branched DNA structures	nucS	ko:K07503		Endonuclease NucS
GC_00000022	All_core	A_sp_ICM39	23	25	0.73546	0.86665		Cleaves both 3' and 5' ssDNA extremities of branched DNA structures	nucS	ko:K07503		Endonuclease NucS
GC_00000022	All_core	A_sp_ICM47	23	25	0.73546	0.86665		Cleaves both 3' and 5' ssDNA extremities of branched DNA structures	nucS	ko:K07503		Endonuclease NucS
GC_00000022	All_core	A_sp_ICM58	23	25	0.73546	0.86665		Cleaves both 3' and 5' ssDNA extremities of branched DNA structures	nucS	ko:K07503		Endonuclease NucS
GC_00000023	All_core	A_graevenitzii_F0530	23	25	0.835609	0.954173	RNR_1b_NrdE: ribonucleoside-diphosphate reductase, class 1b, alpha subunit	Provides the precursors necessary for DNA synthesis. Catalyzes the biosynthesis of deoxyribonucleotides from the corresponding ribonucleotides	nrdE	ko:K00525	1.17.4.1	Ribonucleotide reductase, barrel domain
GC_00000023	All_core	A_johnsonii_F0510	23	25	0.835609	0.954173	RNR_1b_NrdE: ribonucleoside-diphosphate reductase, class 1b, alpha subunit	Provides the precursors necessary for DNA synthesis. Catalyzes the biosynthesis of deoxyribonucleotides from the corresponding ribonucleotides	nrdE	ko:K00525	1.17.4.1	Ribonucleotide reductase, barrel domain
GC_00000023	All_core	A_johnsonii_F0510	23	25	0.835609	0.954173	RNR_1b_NrdE: ribonucleoside-diphosphate reductase, class 1b, alpha subunit	Provides the precursors necessary for DNA synthesis. Catalyzes the biosynthesis of deoxyribonucleotides from the corresponding ribonucleotides	nrdE	ko:K00525	1.17.4.1	Ribonucleotide reductase, barrel domain
GC_00000023	All_core	A_massiliensis_F0489	23	25	0.835609	0.954173	RNR_1b_NrdE: ribonucleoside-diphosphate reductase, class 1b, alpha subunit	Provides the precursors necessary for DNA synthesis. Catalyzes the biosynthesis of deoxyribonucleotides from the corresponding ribonucleotides	nrdE	ko:K00525	1.17.4.1	Ribonucleotide reductase, barrel domain
GC_00000023	All_core	A_massiliensis_F0489	23	25	0.835609	0.954173		Ribonucleotide reductase N-terminal	rtpR	ko:K00525, ko:K21636	1.1.98.6, 1.17.4.1
GC_00000023	All_core	A_meyeri_ATCC_35568	23	25	0.835609	0.954173	RNR_1b_NrdE: ribonucleoside-diphosphate reductase, class 1b, alpha subunit	Provides the precursors necessary for DNA synthesis. Catalyzes the biosynthesis of deoxyribonucleotides from the corresponding ribonucleotides	nrdE	ko:K00525	1.17.4.1	Ribonucleotide reductase, barrel domain
GC_00000023	All_core	A_meyeri_W712	23	25	0.835609	0.954173	RNR_1b_NrdE: ribonucleoside-diphosphate reductase, class 1b, alpha subunit	Provides the precursors necessary for DNA synthesis. Catalyzes the biosynthesis of deoxyribonucleotides from the corresponding ribonucleotides	nrdE	ko:K00525	1.17.4.1	Ribonucleotide reductase, barrel domain
GC_00000023	All_core	A_odontolyticus_ATCC_17929	23	25	0.835609	0.954173	RNR_1b_NrdE: ribonucleoside-diphosphate reductase, class 1b, alpha subunit	Provides the precursors necessary for DNA synthesis. Catalyzes the biosynthesis of deoxyribonucleotides from the corresponding ribonucleotides	nrdE	ko:K00525	1.17.4.1	Ribonucleotide reductase, barrel domain
GC_00000023	All_core	A_odontolyticus_ATCC_17982	23	25	0.835609	0.954173	RNR_1b_NrdE: ribonucleoside-diphosphate reductase, class 1b, alpha subunit	Provides the precursors necessary for DNA synthesis. Catalyzes the biosynthesis of deoxyribonucleotides from the corresponding ribonucleotides	nrdE	ko:K00525	1.17.4.1	Ribonucleotide reductase, barrel domain
GC_00000023	All_core	A_odontolyticus_F0309	23	25	0.835609	0.954173	RNR_1b_NrdE: ribonucleoside-diphosphate reductase, class 1b, alpha subunit	Provides the precursors necessary for DNA synthesis. Catalyzes the biosynthesis of deoxyribonucleotides from the corresponding ribonucleotides	nrdE	ko:K00525	1.17.4.1	Ribonucleotide reductase, barrel domain
GC_00000023	All_core	A_odontolyticus_XH001	23	25	0.835609	0.954173	RNR_1b_NrdE: ribonucleoside-diphosphate reductase, class 1b, alpha subunit	Provides the precursors necessary for DNA synthesis. Catalyzes the biosynthesis of deoxyribonucleotides from the corresponding ribonucleotides	nrdE	ko:K00525	1.17.4.1	Ribonucleotide reductase, barrel domain
GC_00000023	All_core	A_sp_HMT_170_F0386	23	25	0.835609	0.954173	RNR_1b_NrdE: ribonucleoside-diphosphate reductase, class 1b, alpha subunit	Provides the precursors necessary for DNA synthesis. Catalyzes the biosynthesis of deoxyribonucleotides from the corresponding ribonucleotides	nrdE	ko:K00525	1.17.4.1	Ribonucleotide reductase, barrel domain
GC_00000023	All_core	A_sp_HMT_171_F0337	23	25	0.835609	0.954173	RNR_1b_NrdE: ribonucleoside-diphosphate reductase, class 1b, alpha subunit	Provides the precursors necessary for DNA synthesis. Catalyzes the biosynthesis of deoxyribonucleotides from the corresponding ribonucleotides	nrdE	ko:K00525	1.17.4.1	Ribonucleotide reductase, barrel domain
GC_00000023	All_core	A_sp_HMT_172_F0311	23	25	0.835609	0.954173	RNR_1b_NrdE: ribonucleoside-diphosphate reductase, class 1b, alpha subunit	Provides the precursors necessary for DNA synthesis. Catalyzes the biosynthesis of deoxyribonucleotides from the corresponding ribonucleotides	nrdE	ko:K00525	1.17.4.1	Ribonucleotide reductase, barrel domain
GC_00000023	All_core	A_sp_HMT_175_F0384	23	25	0.835609	0.954173	RNR_1b_NrdE: ribonucleoside-diphosphate reductase, class 1b, alpha subunit	Provides the precursors necessary for DNA synthesis. Catalyzes the biosynthesis of deoxyribonucleotides from the corresponding ribonucleotides	nrdE	ko:K00525	1.17.4.1	Ribonucleotide reductase, barrel domain
GC_00000023	All_core	A_sp_HMT_178_F0338	23	25	0.835609	0.954173	RNR_1b_NrdE: ribonucleoside-diphosphate reductase, class 1b, alpha subunit	Provides the precursors necessary for DNA synthesis. Catalyzes the biosynthesis of deoxyribonucleotides from the corresponding ribonucleotides	nrdE	ko:K00525	1.17.4.1	Ribonucleotide reductase, barrel domain
GC_00000023	All_core	A_sp_HMT_180_F0310	23	25	0.835609	0.954173	RNR_1b_NrdE: ribonucleoside-diphosphate reductase, class 1b, alpha subunit	Provides the precursors necessary for DNA synthesis. Catalyzes the biosynthesis of deoxyribonucleotides from the corresponding ribonucleotides	nrdE	ko:K00525	1.17.4.1	Ribonucleotide reductase, barrel domain
GC_00000023	All_core	A_sp_HMT_414_F0588	23	25	0.835609	0.954173	RNR_1b_NrdE: ribonucleoside-diphosphate reductase, class 1b, alpha subunit	Provides the precursors necessary for DNA synthesis. Catalyzes the biosynthesis of deoxyribonucleotides from the corresponding ribonucleotides	nrdE	ko:K00525	1.17.4.1	Ribonucleotide reductase, barrel domain
GC_00000023	All_core	A_sp_HMT_448_F0400	23	25	0.835609	0.954173	RNR_1b_NrdE: ribonucleoside-diphosphate reductase, class 1b, alpha subunit	Provides the precursors necessary for DNA synthesis. Catalyzes the biosynthesis of deoxyribonucleotides from the corresponding ribonucleotides	nrdE	ko:K00525	1.17.4.1	Ribonucleotide reductase, barrel domain
GC_00000023	All_core	A_sp_HMT_848_F0332	23	25	0.835609	0.954173	RNR_1b_NrdE: ribonucleoside-diphosphate reductase, class 1b, alpha subunit	Provides the precursors necessary for DNA synthesis. Catalyzes the biosynthesis of deoxyribonucleotides from the corresponding ribonucleotides	nrdE	ko:K00525	1.17.4.1	Ribonucleotide reductase, barrel domain
GC_00000023	All_core	A_sp_HMT_849_F0330	23	25	0.835609	0.954173	RNR_1b_NrdE: ribonucleoside-diphosphate reductase, class 1b, alpha subunit	Provides the precursors necessary for DNA synthesis. Catalyzes the biosynthesis of deoxyribonucleotides from the corresponding ribonucleotides	nrdE	ko:K00525	1.17.4.1	Ribonucleotide reductase, barrel domain
GC_00000023	All_core	A_sp_HMT_877_F0543	23	25	0.835609	0.954173	RNR_1b_NrdE: ribonucleoside-diphosphate reductase, class 1b, alpha subunit	Provides the precursors necessary for DNA synthesis. Catalyzes the biosynthesis of deoxyribonucleotides from the corresponding ribonucleotides	nrdE	ko:K00525	1.17.4.1	Ribonucleotide reductase, barrel domain
GC_00000023	All_core	A_sp_ICM39	23	25	0.835609	0.954173	RNR_1b_NrdE: ribonucleoside-diphosphate reductase, class 1b, alpha subunit	Provides the precursors necessary for DNA synthesis. Catalyzes the biosynthesis of deoxyribonucleotides from the corresponding ribonucleotides	nrdE	ko:K00525	1.17.4.1	Ribonucleotide reductase, barrel domain
GC_00000023	All_core	A_sp_ICM47	23	25	0.835609	0.954173	RNR_1b_NrdE: ribonucleoside-diphosphate reductase, class 1b, alpha subunit	Provides the precursors necessary for DNA synthesis. Catalyzes the biosynthesis of deoxyribonucleotides from the corresponding ribonucleotides	nrdE	ko:K00525	1.17.4.1	Ribonucleotide reductase, barrel domain
GC_00000023	All_core	A_sp_ICM58	23	25	0.835609	0.954173	RNR_1b_NrdE: ribonucleoside-diphosphate reductase, class 1b, alpha subunit	Provides the precursors necessary for DNA synthesis. Catalyzes the biosynthesis of deoxyribonucleotides from the corresponding ribonucleotides	nrdE	ko:K00525	1.17.4.1	Ribonucleotide reductase, barrel domain
GC_00000025	All_core	A_graevenitzii_F0530	23	25	0.664115	0.784896	dxs: 1-deoxy-D-xylulose-5-phosphate synthase	Catalyzes the acyloin condensation reaction between C atoms 2 and 3 of pyruvate and glyceraldehyde 3-phosphate to yield 1-deoxy-D-xylulose-5-phosphate (DXP)	dxs	ko:K01662	2.2.1.7	1-deoxy-D-xylulose-5-phosphate synthase
GC_00000025	All_core	A_johnsonii_F0510	23	25	0.664115	0.784896	dxs: 1-deoxy-D-xylulose-5-phosphate synthase	Catalyzes the acyloin condensation reaction between C atoms 2 and 3 of pyruvate and glyceraldehyde 3-phosphate to yield 1-deoxy-D-xylulose-5-phosphate (DXP)	dxs	ko:K01662	2.2.1.7	1-deoxy-D-xylulose-5-phosphate synthase
GC_00000025	All_core	A_massiliensis_F0489	23	25	0.664115	0.784896	dxs: 1-deoxy-D-xylulose-5-phosphate synthase	Catalyzes the acyloin condensation reaction between C atoms 2 and 3 of pyruvate and glyceraldehyde 3-phosphate to yield 1-deoxy-D-xylulose-5-phosphate (DXP)	dxs	ko:K01662	2.2.1.7	1-deoxy-D-xylulose-5-phosphate synthase
GC_00000025	All_core	A_meyeri_ATCC_35568	23	25	0.664115	0.784896	dxs: 1-deoxy-D-xylulose-5-phosphate synthase	Catalyzes the acyloin condensation reaction between C atoms 2 and 3 of pyruvate and glyceraldehyde 3-phosphate to yield 1-deoxy-D-xylulose-5-phosphate (DXP)	dxs	ko:K01662	2.2.1.7	1-deoxy-D-xylulose-5-phosphate synthase
GC_00000025	All_core	A_meyeri_W712	23	25	0.664115	0.784896	dxs: 1-deoxy-D-xylulose-5-phosphate synthase	Catalyzes the acyloin condensation reaction between C atoms 2 and 3 of pyruvate and glyceraldehyde 3-phosphate to yield 1-deoxy-D-xylulose-5-phosphate (DXP)	dxs	ko:K01662	2.2.1.7	1-deoxy-D-xylulose-5-phosphate synthase
GC_00000025	All_core	A_odontolyticus_ATCC_17929	23	25	0.664115	0.784896	dxs: 1-deoxy-D-xylulose-5-phosphate synthase	Catalyzes the acyloin condensation reaction between C atoms 2 and 3 of pyruvate and glyceraldehyde 3-phosphate to yield 1-deoxy-D-xylulose-5-phosphate (DXP)	dxs	ko:K01662	2.2.1.7	1-deoxy-D-xylulose-5-phosphate synthase
GC_00000025	All_core	A_odontolyticus_ATCC_17982	23	25	0.664115	0.784896	dxs: 1-deoxy-D-xylulose-5-phosphate synthase	Catalyzes the acyloin condensation reaction between C atoms 2 and 3 of pyruvate and glyceraldehyde 3-phosphate to yield 1-deoxy-D-xylulose-5-phosphate (DXP)	dxs	ko:K01662	2.2.1.7	1-deoxy-D-xylulose-5-phosphate synthase
GC_00000025	All_core	A_odontolyticus_F0309	23	25	0.664115	0.784896	dxs: 1-deoxy-D-xylulose-5-phosphate synthase	Catalyzes the acyloin condensation reaction between C atoms 2 and 3 of pyruvate and glyceraldehyde 3-phosphate to yield 1-deoxy-D-xylulose-5-phosphate (DXP)	dxs	ko:K01662	2.2.1.7	1-deoxy-D-xylulose-5-phosphate synthase
GC_00000025	All_core	A_odontolyticus_XH001	23	25	0.664115	0.784896	dxs: 1-deoxy-D-xylulose-5-phosphate synthase	Catalyzes the acyloin condensation reaction between C atoms 2 and 3 of pyruvate and glyceraldehyde 3-phosphate to yield 1-deoxy-D-xylulose-5-phosphate (DXP)	dxs	ko:K01662	2.2.1.7	1-deoxy-D-xylulose-5-phosphate synthase
GC_00000025	All_core	A_sp_HMT_170_F0386	23	25	0.664115	0.784896	dxs: 1-deoxy-D-xylulose-5-phosphate synthase	Catalyzes the acyloin condensation reaction between C atoms 2 and 3 of pyruvate and glyceraldehyde 3-phosphate to yield 1-deoxy-D-xylulose-5-phosphate (DXP)	dxs	ko:K01662	2.2.1.7	1-deoxy-D-xylulose-5-phosphate synthase
GC_00000025	All_core	A_sp_HMT_171_F0337	23	25	0.664115	0.784896		Catalyzes the acyloin condensation reaction between C atoms 2 and 3 of pyruvate and glyceraldehyde 3-phosphate to yield 1-deoxy-D-xylulose-5-phosphate (DXP)	dxs	ko:K01662	2.2.1.7	1-deoxy-D-xylulose-5-phosphate synthase
GC_00000025	All_core	A_sp_HMT_171_F0337	23	25	0.664115	0.784896		Catalyzes the acyloin condensation reaction between C atoms 2 and 3 of pyruvate and glyceraldehyde 3-phosphate to yield 1-deoxy-D-xylulose-5-phosphate (DXP)	dxs	ko:K01662	2.2.1.7	Transketolase, pyrimidine binding domain
GC_00000025	All_core	A_sp_HMT_172_F0311	23	25	0.664115	0.784896	dxs: 1-deoxy-D-xylulose-5-phosphate synthase	Catalyzes the acyloin condensation reaction between C atoms 2 and 3 of pyruvate and glyceraldehyde 3-phosphate to yield 1-deoxy-D-xylulose-5-phosphate (DXP)	dxs	ko:K01662	2.2.1.7	1-deoxy-D-xylulose-5-phosphate synthase
GC_00000025	All_core	A_sp_HMT_175_F0384	23	25	0.664115	0.784896	dxs: 1-deoxy-D-xylulose-5-phosphate synthase	Catalyzes the acyloin condensation reaction between C atoms 2 and 3 of pyruvate and glyceraldehyde 3-phosphate to yield 1-deoxy-D-xylulose-5-phosphate (DXP)	dxs	ko:K01662	2.2.1.7	1-deoxy-D-xylulose-5-phosphate synthase
GC_00000025	All_core	A_sp_HMT_178_F0338	23	25	0.664115	0.784896	dxs: 1-deoxy-D-xylulose-5-phosphate synthase	Catalyzes the acyloin condensation reaction between C atoms 2 and 3 of pyruvate and glyceraldehyde 3-phosphate to yield 1-deoxy-D-xylulose-5-phosphate (DXP)	dxs	ko:K01662	2.2.1.7	1-deoxy-D-xylulose-5-phosphate synthase
GC_00000025	All_core	A_sp_HMT_180_F0310	23	25	0.664115	0.784896	dxs: 1-deoxy-D-xylulose-5-phosphate synthase	Catalyzes the acyloin condensation reaction between C atoms 2 and 3 of pyruvate and glyceraldehyde 3-phosphate to yield 1-deoxy-D-xylulose-5-phosphate (DXP)	dxs	ko:K01662	2.2.1.7	1-deoxy-D-xylulose-5-phosphate synthase
GC_00000025	All_core	A_sp_HMT_414_F0588	23	25	0.664115	0.784896	dxs: 1-deoxy-D-xylulose-5-phosphate synthase	Catalyzes the acyloin condensation reaction between C atoms 2 and 3 of pyruvate and glyceraldehyde 3-phosphate to yield 1-deoxy-D-xylulose-5-phosphate (DXP)	dxs	ko:K01662	2.2.1.7	1-deoxy-D-xylulose-5-phosphate synthase
GC_00000025	All_core	A_sp_HMT_448_F0400	23	25	0.664115	0.784896	dxs: 1-deoxy-D-xylulose-5-phosphate synthase	Catalyzes the acyloin condensation reaction between C atoms 2 and 3 of pyruvate and glyceraldehyde 3-phosphate to yield 1-deoxy-D-xylulose-5-phosphate (DXP)	dxs	ko:K01662	2.2.1.7	1-deoxy-D-xylulose-5-phosphate synthase
GC_00000025	All_core	A_sp_HMT_848_F0332	23	25	0.664115	0.784896	dxs: 1-deoxy-D-xylulose-5-phosphate synthase	Catalyzes the acyloin condensation reaction between C atoms 2 and 3 of pyruvate and glyceraldehyde 3-phosphate to yield 1-deoxy-D-xylulose-5-phosphate (DXP)	dxs	ko:K01662	2.2.1.7	1-deoxy-D-xylulose-5-phosphate synthase
GC_00000025	All_core	A_sp_HMT_849_F0330	23	25	0.664115	0.784896	dxs: 1-deoxy-D-xylulose-5-phosphate synthase	Catalyzes the acyloin condensation reaction between C atoms 2 and 3 of pyruvate and glyceraldehyde 3-phosphate to yield 1-deoxy-D-xylulose-5-phosphate (DXP)	dxs	ko:K01662	2.2.1.7	1-deoxy-D-xylulose-5-phosphate synthase
GC_00000025	All_core	A_sp_HMT_877_F0543	23	25	0.664115	0.784896	dxs: 1-deoxy-D-xylulose-5-phosphate synthase	Catalyzes the acyloin condensation reaction between C atoms 2 and 3 of pyruvate and glyceraldehyde 3-phosphate to yield 1-deoxy-D-xylulose-5-phosphate (DXP)	dxs	ko:K01662	2.2.1.7	1-deoxy-D-xylulose-5-phosphate synthase
GC_00000025	All_core	A_sp_ICM39	23	25	0.664115	0.784896	dxs: 1-deoxy-D-xylulose-5-phosphate synthase	Catalyzes the acyloin condensation reaction between C atoms 2 and 3 of pyruvate and glyceraldehyde 3-phosphate to yield 1-deoxy-D-xylulose-5-phosphate (DXP)	dxs	ko:K01662	2.2.1.7	1-deoxy-D-xylulose-5-phosphate synthase
GC_00000025	All_core	A_sp_ICM47	23	25	0.664115	0.784896	dxs: 1-deoxy-D-xylulose-5-phosphate synthase	Catalyzes the acyloin condensation reaction between C atoms 2 and 3 of pyruvate and glyceraldehyde 3-phosphate to yield 1-deoxy-D-xylulose-5-phosphate (DXP)	dxs	ko:K01662	2.2.1.7	1-deoxy-D-xylulose-5-phosphate synthase
GC_00000025	All_core	A_sp_ICM58	23	25	0.664115	0.784896	dxs: 1-deoxy-D-xylulose-5-phosphate synthase	Catalyzes the acyloin condensation reaction between C atoms 2 and 3 of pyruvate and glyceraldehyde 3-phosphate to yield 1-deoxy-D-xylulose-5-phosphate (DXP)	dxs	ko:K01662	2.2.1.7	1-deoxy-D-xylulose-5-phosphate synthase
GC_00000025	All_core	A_sp_ICM58	23	25	0.664115	0.784896		Catalyzes the acyloin condensation reaction between C atoms 2 and 3 of pyruvate and glyceraldehyde 3-phosphate to yield 1-deoxy-D-xylulose-5-phosphate (DXP)	dxs	ko:K01662	2.2.1.7	Transketolase, C-terminal domain
GC_00000028	All_core	A_graevenitzii_F0530	23	25	0.698605	0.841971	chaperone_ClpB: ATP-dependent chaperone protein ClpB	Part of a stress-induced multi-chaperone system, it is involved in the recovery of the cell from heat-induced damage, in cooperation with DnaK, DnaJ and GrpE	clpB	ko:K03694, ko:K03695		AAA domain (Cdc48 subfamily)
GC_00000028	All_core	A_johnsonii_F0510	23	25	0.698605	0.841971	chaperone_ClpB: ATP-dependent chaperone protein ClpB	Part of a stress-induced multi-chaperone system, it is involved in the recovery of the cell from heat-induced damage, in cooperation with DnaK, DnaJ and GrpE	clpB	ko:K03694, ko:K03695		AAA domain (Cdc48 subfamily)
GC_00000028	All_core	A_massiliensis_F0489	23	25	0.698605	0.841971		Part of a stress-induced multi-chaperone system, it is involved in the recovery of the cell from heat-induced damage, in cooperation with DnaK, DnaJ and GrpE	clpB	ko:K03694, ko:K03695		AAA domain (Cdc48 subfamily)
GC_00000028	All_core	A_meyeri_ATCC_35568	23	25	0.698605	0.841971	chaperone_ClpB: ATP-dependent chaperone protein ClpB	Part of a stress-induced multi-chaperone system, it is involved in the recovery of the cell from heat-induced damage, in cooperation with DnaK, DnaJ and GrpE	clpB	ko:K03694, ko:K03695		AAA domain (Cdc48 subfamily)
GC_00000028	All_core	A_meyeri_W712	23	25	0.698605	0.841971		Part of a stress-induced multi-chaperone system, it is involved in the recovery of the cell from heat-induced damage, in cooperation with DnaK, DnaJ and GrpE	clpB	ko:K03694, ko:K03695		AAA lid domain
GC_00000028	All_core	A_odontolyticus_ATCC_17929	23	25	0.698605	0.841971		Part of a stress-induced multi-chaperone system, it is involved in the recovery of the cell from heat-induced damage, in cooperation with DnaK, DnaJ and GrpE	clpB	ko:K03694, ko:K03695		AAA domain (Cdc48 subfamily)
GC_00000028	All_core	A_odontolyticus_ATCC_17929	23	25	0.698605	0.841971		Part of a stress-induced multi-chaperone system, it is involved in the recovery of the cell from heat-induced damage, in cooperation with DnaK, DnaJ and GrpE	clpB	ko:K03694, ko:K03695		C-terminal, D2-small domain, of ClpB protein
GC_00000028	All_core	A_odontolyticus_ATCC_17982	23	25	0.698605	0.841971	chaperone_ClpB: ATP-dependent chaperone protein ClpB	Part of a stress-induced multi-chaperone system, it is involved in the recovery of the cell from heat-induced damage, in cooperation with DnaK, DnaJ and GrpE	clpB	ko:K03694, ko:K03695		AAA domain (Cdc48 subfamily)
GC_00000028	All_core	A_odontolyticus_F0309	23	25	0.698605	0.841971	chaperone_ClpB: ATP-dependent chaperone protein ClpB	Part of a stress-induced multi-chaperone system, it is involved in the recovery of the cell from heat-induced damage, in cooperation with DnaK, DnaJ and GrpE	clpB	ko:K03694, ko:K03695		AAA domain (Cdc48 subfamily)
GC_00000028	All_core	A_odontolyticus_XH001	23	25	0.698605	0.841971	chaperone_ClpB: ATP-dependent chaperone protein ClpB	Part of a stress-induced multi-chaperone system, it is involved in the recovery of the cell from heat-induced damage, in cooperation with DnaK, DnaJ and GrpE	clpB	ko:K03694, ko:K03695		AAA domain (Cdc48 subfamily)
GC_00000028	All_core	A_sp_HMT_170_F0386	23	25	0.698605	0.841971	chaperone_ClpB: ATP-dependent chaperone protein ClpB	Part of a stress-induced multi-chaperone system, it is involved in the recovery of the cell from heat-induced damage, in cooperation with DnaK, DnaJ and GrpE	clpB	ko:K03694, ko:K03695		AAA domain (Cdc48 subfamily)
GC_00000028	All_core	A_sp_HMT_171_F0337	23	25	0.698605	0.841971		Part of a stress-induced multi-chaperone system, it is involved in the recovery of the cell from heat-induced damage, in cooperation with DnaK, DnaJ and GrpE	clpB	ko:K03694, ko:K03695		Clp amino terminal domain, pathogenicity island component
GC_00000028	All_core	A_sp_HMT_171_F0337	23	25	0.698605	0.841971		Part of a stress-induced multi-chaperone system, it is involved in the recovery of the cell from heat-induced damage, in cooperation with DnaK, DnaJ and GrpE	clpB	ko:K03694, ko:K03695		AAA domain (Cdc48 subfamily)
GC_00000028	All_core	A_sp_HMT_172_F0311	23	25	0.698605	0.841971	chaperone_ClpB: ATP-dependent chaperone protein ClpB	Part of a stress-induced multi-chaperone system, it is involved in the recovery of the cell from heat-induced damage, in cooperation with DnaK, DnaJ and GrpE	clpB	ko:K03694, ko:K03695		AAA domain (Cdc48 subfamily)
GC_00000028	All_core	A_sp_HMT_175_F0384	23	25	0.698605	0.841971	chaperone_ClpB: ATP-dependent chaperone protein ClpB	Part of a stress-induced multi-chaperone system, it is involved in the recovery of the cell from heat-induced damage, in cooperation with DnaK, DnaJ and GrpE	clpB	ko:K03694, ko:K03695		AAA domain (Cdc48 subfamily)
GC_00000028	All_core	A_sp_HMT_178_F0338	23	25	0.698605	0.841971	chaperone_ClpB: ATP-dependent chaperone protein ClpB	Part of a stress-induced multi-chaperone system, it is involved in the recovery of the cell from heat-induced damage, in cooperation with DnaK, DnaJ and GrpE	clpB	ko:K03694, ko:K03695		AAA domain (Cdc48 subfamily)
GC_00000028	All_core	A_sp_HMT_180_F0310	23	25	0.698605	0.841971	chaperone_ClpB: ATP-dependent chaperone protein ClpB	Part of a stress-induced multi-chaperone system, it is involved in the recovery of the cell from heat-induced damage, in cooperation with DnaK, DnaJ and GrpE	clpB	ko:K03694, ko:K03695		AAA domain (Cdc48 subfamily)
GC_00000028	All_core	A_sp_HMT_414_F0588	23	25	0.698605	0.841971		Part of a stress-induced multi-chaperone system, it is involved in the recovery of the cell from heat-induced damage, in cooperation with DnaK, DnaJ and GrpE	clpB	ko:K03694, ko:K03695		AAA domain (Cdc48 subfamily)
GC_00000028	All_core	A_sp_HMT_448_F0400	23	25	0.698605	0.841971		Part of a stress-induced multi-chaperone system, it is involved in the recovery of the cell from heat-induced damage, in cooperation with DnaK, DnaJ and GrpE	clpB	ko:K03694, ko:K03695		AAA domain (Cdc48 subfamily)
GC_00000028	All_core	A_sp_HMT_848_F0332	23	25	0.698605	0.841971	chaperone_ClpB: ATP-dependent chaperone protein ClpB	Part of a stress-induced multi-chaperone system, it is involved in the recovery of the cell from heat-induced damage, in cooperation with DnaK, DnaJ and GrpE	clpB	ko:K03694, ko:K03695		AAA domain (Cdc48 subfamily)
GC_00000028	All_core	A_sp_HMT_849_F0330	23	25	0.698605	0.841971	chaperone_ClpB: ATP-dependent chaperone protein ClpB	Part of a stress-induced multi-chaperone system, it is involved in the recovery of the cell from heat-induced damage, in cooperation with DnaK, DnaJ and GrpE	clpB	ko:K03694, ko:K03695		AAA domain (Cdc48 subfamily)
GC_00000028	All_core	A_sp_HMT_877_F0543	23	25	0.698605	0.841971	chaperone_ClpB: ATP-dependent chaperone protein ClpB	Part of a stress-induced multi-chaperone system, it is involved in the recovery of the cell from heat-induced damage, in cooperation with DnaK, DnaJ and GrpE	clpB	ko:K03694, ko:K03695		AAA domain (Cdc48 subfamily)
GC_00000028	All_core	A_sp_ICM39	23	25	0.698605	0.841971	chaperone_ClpB: ATP-dependent chaperone protein ClpB	Part of a stress-induced multi-chaperone system, it is involved in the recovery of the cell from heat-induced damage, in cooperation with DnaK, DnaJ and GrpE	clpB	ko:K03694, ko:K03695		AAA domain (Cdc48 subfamily)
GC_00000028	All_core	A_sp_ICM47	23	25	0.698605	0.841971	chaperone_ClpB: ATP-dependent chaperone protein ClpB	Part of a stress-induced multi-chaperone system, it is involved in the recovery of the cell from heat-induced damage, in cooperation with DnaK, DnaJ and GrpE	clpB	ko:K03694, ko:K03695		AAA domain (Cdc48 subfamily)
GC_00000028	All_core	A_sp_ICM58	23	25	0.698605	0.841971	chaperone_ClpB: ATP-dependent chaperone protein ClpB	Part of a stress-induced multi-chaperone system, it is involved in the recovery of the cell from heat-induced damage, in cooperation with DnaK, DnaJ and GrpE	clpB	ko:K03694, ko:K03695		AAA domain (Cdc48 subfamily)
GC_00000029	All_core	A_graevenitzii_F0530	23	25	0.719209	0.857819	pyru_phos_dikin: pyruvate, phosphate dikinase	Belongs to the PEP-utilizing enzyme family	ppdK	ko:K01006, ko:K22424	2.7.3.13, 2.7.9.1	PEP-utilising enzyme, TIM barrel domain
GC_00000029	All_core	A_johnsonii_F0510	23	25	0.719209	0.857819		Belongs to the PEP-utilizing enzyme family	ppdK	ko:K01006, ko:K22424	2.7.3.13, 2.7.9.1	Pyruvate phosphate dikinase, PEP/pyruvate binding domain
GC_00000029	All_core	A_johnsonii_F0510	23	25	0.719209	0.857819		Belongs to the PEP-utilizing enzyme family	ppdK	ko:K01006, ko:K22424	2.7.3.13, 2.7.9.1	PEP-utilising enzyme, TIM barrel domain
GC_00000029	All_core	A_massiliensis_F0489	23	25	0.719209	0.857819	pyru_phos_dikin: pyruvate, phosphate dikinase	Belongs to the PEP-utilizing enzyme family	ppdK	ko:K01006, ko:K22424	2.7.3.13, 2.7.9.1	PEP-utilising enzyme, TIM barrel domain
GC_00000029	All_core	A_meyeri_ATCC_35568	23	25	0.719209	0.857819	pyru_phos_dikin: pyruvate, phosphate dikinase	Belongs to the PEP-utilizing enzyme family	ppdK	ko:K01006, ko:K22424	2.7.3.13, 2.7.9.1	PEP-utilising enzyme, TIM barrel domain
GC_00000029	All_core	A_meyeri_W712	23	25	0.719209	0.857819	pyru_phos_dikin: pyruvate, phosphate dikinase	Belongs to the PEP-utilizing enzyme family	ppdK	ko:K01006, ko:K22424	2.7.3.13, 2.7.9.1	PEP-utilising enzyme, TIM barrel domain
GC_00000029	All_core	A_odontolyticus_ATCC_17929	23	25	0.719209	0.857819	pyru_phos_dikin: pyruvate, phosphate dikinase	Belongs to the PEP-utilizing enzyme family	ppdK	ko:K01006, ko:K22424	2.7.3.13, 2.7.9.1	PEP-utilising enzyme, TIM barrel domain
GC_00000029	All_core	A_odontolyticus_ATCC_17982	23	25	0.719209	0.857819	pyru_phos_dikin: pyruvate, phosphate dikinase	Belongs to the PEP-utilizing enzyme family	ppdK	ko:K01006, ko:K22424	2.7.3.13, 2.7.9.1	PEP-utilising enzyme, TIM barrel domain
GC_00000029	All_core	A_odontolyticus_F0309	23	25	0.719209	0.857819	pyru_phos_dikin: pyruvate, phosphate dikinase	Belongs to the PEP-utilizing enzyme family	ppdK	ko:K01006, ko:K22424	2.7.3.13, 2.7.9.1	PEP-utilising enzyme, TIM barrel domain
GC_00000029	All_core	A_odontolyticus_XH001	23	25	0.719209	0.857819	pyru_phos_dikin: pyruvate, phosphate dikinase	Belongs to the PEP-utilizing enzyme family	ppdK	ko:K01006, ko:K22424	2.7.3.13, 2.7.9.1	PEP-utilising enzyme, TIM barrel domain
GC_00000029	All_core	A_sp_HMT_170_F0386	23	25	0.719209	0.857819	pyru_phos_dikin: pyruvate, phosphate dikinase	Belongs to the PEP-utilizing enzyme family	ppdK	ko:K01006, ko:K22424	2.7.3.13, 2.7.9.1	PEP-utilising enzyme, TIM barrel domain
GC_00000029	All_core	A_sp_HMT_171_F0337	23	25	0.719209	0.857819		Belongs to the PEP-utilizing enzyme family	ppdK	ko:K01006, ko:K22424	2.7.3.13, 2.7.9.1	Pyruvate phosphate dikinase, PEP/pyruvate binding domain
GC_00000029	All_core	A_sp_HMT_171_F0337	23	25	0.719209	0.857819		PEP-utilising enzyme, TIM barrel domain	ppdK	ko:K01006, ko:K22424	2.7.3.13, 2.7.9.1	PEP-utilising enzyme, TIM barrel domain
GC_00000029	All_core	A_sp_HMT_172_F0311	23	25	0.719209	0.857819	pyru_phos_dikin: pyruvate, phosphate dikinase	Belongs to the PEP-utilizing enzyme family	ppdK	ko:K01006, ko:K22424	2.7.3.13, 2.7.9.1	PEP-utilising enzyme, TIM barrel domain
GC_00000029	All_core	A_sp_HMT_175_F0384	23	25	0.719209	0.857819	pyru_phos_dikin: pyruvate, phosphate dikinase	Belongs to the PEP-utilizing enzyme family	ppdK	ko:K01006, ko:K22424	2.7.3.13, 2.7.9.1	PEP-utilising enzyme, TIM barrel domain
GC_00000029	All_core	A_sp_HMT_178_F0338	23	25	0.719209	0.857819	pyru_phos_dikin: pyruvate, phosphate dikinase	Belongs to the PEP-utilizing enzyme family	ppdK	ko:K01006, ko:K22424	2.7.3.13, 2.7.9.1	PEP-utilising enzyme, TIM barrel domain
GC_00000029	All_core	A_sp_HMT_180_F0310	23	25	0.719209	0.857819	pyru_phos_dikin: pyruvate, phosphate dikinase	Belongs to the PEP-utilizing enzyme family	ppdK	ko:K01006, ko:K22424	2.7.3.13, 2.7.9.1	PEP-utilising enzyme, TIM barrel domain
GC_00000029	All_core	A_sp_HMT_414_F0588	23	25	0.719209	0.857819	pyru_phos_dikin: pyruvate, phosphate dikinase	Belongs to the PEP-utilizing enzyme family	ppdK	ko:K01006, ko:K22424	2.7.3.13, 2.7.9.1	PEP-utilising enzyme, TIM barrel domain
GC_00000029	All_core	A_sp_HMT_448_F0400	23	25	0.719209	0.857819	pyru_phos_dikin: pyruvate, phosphate dikinase	Belongs to the PEP-utilizing enzyme family	ppdK	ko:K01006, ko:K22424	2.7.3.13, 2.7.9.1	PEP-utilising enzyme, TIM barrel domain
GC_00000029	All_core	A_sp_HMT_848_F0332	23	25	0.719209	0.857819	pyru_phos_dikin: pyruvate, phosphate dikinase	Belongs to the PEP-utilizing enzyme family	ppdK	ko:K01006, ko:K22424	2.7.3.13, 2.7.9.1	PEP-utilising enzyme, TIM barrel domain
GC_00000029	All_core	A_sp_HMT_849_F0330	23	25	0.719209	0.857819	pyru_phos_dikin: pyruvate, phosphate dikinase	Belongs to the PEP-utilizing enzyme family	ppdK	ko:K01006, ko:K22424	2.7.3.13, 2.7.9.1	PEP-utilising enzyme, TIM barrel domain
GC_00000029	All_core	A_sp_HMT_877_F0543	23	25	0.719209	0.857819	pyru_phos_dikin: pyruvate, phosphate dikinase	Belongs to the PEP-utilizing enzyme family	ppdK	ko:K01006, ko:K22424	2.7.3.13, 2.7.9.1	PEP-utilising enzyme, TIM barrel domain
GC_00000029	All_core	A_sp_ICM39	23	25	0.719209	0.857819	pyru_phos_dikin: pyruvate, phosphate dikinase	Belongs to the PEP-utilizing enzyme family	ppdK	ko:K01006, ko:K22424	2.7.3.13, 2.7.9.1	PEP-utilising enzyme, TIM barrel domain
GC_00000029	All_core	A_sp_ICM47	23	25	0.719209	0.857819	pyru_phos_dikin: pyruvate, phosphate dikinase	Belongs to the PEP-utilizing enzyme family	ppdK	ko:K01006, ko:K22424	2.7.3.13, 2.7.9.1	PEP-utilising enzyme, TIM barrel domain
GC_00000029	All_core	A_sp_ICM58	23	25	0.719209	0.857819	pyru_phos_dikin: pyruvate, phosphate dikinase	Belongs to the PEP-utilizing enzyme family	ppdK	ko:K01006, ko:K22424	2.7.3.13, 2.7.9.1	PEP-utilising enzyme, TIM barrel domain
GC_00000030	All_core	A_graevenitzii_F0530	23	25	0.710408	0.70747	IF-2: translation initiation factor IF-2	One of the essential components for the initiation of protein synthesis. Protects formylmethionyl-tRNA from spontaneous hydrolysis and promotes its binding to the 30S ribosomal subunits. Also involved in the hydrolysis of GTP during the formation of the 70S ribosomal complex	infB	ko:K02519		Elongation factor Tu GTP binding domain
GC_00000030	All_core	A_johnsonii_F0510	23	25	0.710408	0.70747	IF-2: translation initiation factor IF-2	One of the essential components for the initiation of protein synthesis. Protects formylmethionyl-tRNA from spontaneous hydrolysis and promotes its binding to the 30S ribosomal subunits. Also involved in the hydrolysis of GTP during the formation of the 70S ribosomal complex	infB	ko:K02519		Elongation factor Tu GTP binding domain
GC_00000030	All_core	A_massiliensis_F0489	23	25	0.710408	0.70747	IF-2: translation initiation factor IF-2	One of the essential components for the initiation of protein synthesis. Protects formylmethionyl-tRNA from spontaneous hydrolysis and promotes its binding to the 30S ribosomal subunits. Also involved in the hydrolysis of GTP during the formation of the 70S ribosomal complex	infB	ko:K02519		Elongation factor Tu GTP binding domain
GC_00000030	All_core	A_meyeri_ATCC_35568	23	25	0.710408	0.70747	IF-2: translation initiation factor IF-2	One of the essential components for the initiation of protein synthesis. Protects formylmethionyl-tRNA from spontaneous hydrolysis and promotes its binding to the 30S ribosomal subunits. Also involved in the hydrolysis of GTP during the formation of the 70S ribosomal complex	infB	ko:K02519		Elongation factor Tu GTP binding domain
GC_00000030	All_core	A_meyeri_W712	23	25	0.710408	0.70747	IF-2: translation initiation factor IF-2	One of the essential components for the initiation of protein synthesis. Protects formylmethionyl-tRNA from spontaneous hydrolysis and promotes its binding to the 30S ribosomal subunits. Also involved in the hydrolysis of GTP during the formation of the 70S ribosomal complex	infB	ko:K02519		Elongation factor Tu GTP binding domain
GC_00000030	All_core	A_odontolyticus_ATCC_17929	23	25	0.710408	0.70747	IF-2: translation initiation factor IF-2	One of the essential components for the initiation of protein synthesis. Protects formylmethionyl-tRNA from spontaneous hydrolysis and promotes its binding to the 30S ribosomal subunits. Also involved in the hydrolysis of GTP during the formation of the 70S ribosomal complex	infB	ko:K02519		Elongation factor Tu GTP binding domain
GC_00000030	All_core	A_odontolyticus_ATCC_17982	23	25	0.710408	0.70747	IF-2: translation initiation factor IF-2	One of the essential components for the initiation of protein synthesis. Protects formylmethionyl-tRNA from spontaneous hydrolysis and promotes its binding to the 30S ribosomal subunits. Also involved in the hydrolysis of GTP during the formation of the 70S ribosomal complex	infB	ko:K02519		Translation-initiation factor 2
GC_00000030	All_core	A_odontolyticus_F0309	23	25	0.710408	0.70747	IF-2: translation initiation factor IF-2	One of the essential components for the initiation of protein synthesis. Protects formylmethionyl-tRNA from spontaneous hydrolysis and promotes its binding to the 30S ribosomal subunits. Also involved in the hydrolysis of GTP during the formation of the 70S ribosomal complex	infB	ko:K02519		Translation-initiation factor 2
GC_00000030	All_core	A_odontolyticus_XH001	23	25	0.710408	0.70747	IF-2: translation initiation factor IF-2	One of the essential components for the initiation of protein synthesis. Protects formylmethionyl-tRNA from spontaneous hydrolysis and promotes its binding to the 30S ribosomal subunits. Also involved in the hydrolysis of GTP during the formation of the 70S ribosomal complex	infB	ko:K02519		Elongation factor Tu GTP binding domain
GC_00000030	All_core	A_sp_HMT_170_F0386	23	25	0.710408	0.70747	IF-2: translation initiation factor IF-2	One of the essential components for the initiation of protein synthesis. Protects formylmethionyl-tRNA from spontaneous hydrolysis and promotes its binding to the 30S ribosomal subunits. Also involved in the hydrolysis of GTP during the formation of the 70S ribosomal complex	infB	ko:K02519		Elongation factor Tu GTP binding domain
GC_00000030	All_core	A_sp_HMT_171_F0337	23	25	0.710408	0.70747	IF-2: translation initiation factor IF-2	One of the essential components for the initiation of protein synthesis. Protects formylmethionyl-tRNA from spontaneous hydrolysis and promotes its binding to the 30S ribosomal subunits. Also involved in the hydrolysis of GTP during the formation of the 70S ribosomal complex	infB	ko:K02519		Elongation factor Tu GTP binding domain
GC_00000030	All_core	A_sp_HMT_172_F0311	23	25	0.710408	0.70747	IF-2: translation initiation factor IF-2	One of the essential components for the initiation of protein synthesis. Protects formylmethionyl-tRNA from spontaneous hydrolysis and promotes its binding to the 30S ribosomal subunits. Also involved in the hydrolysis of GTP during the formation of the 70S ribosomal complex	infB	ko:K02519		Elongation factor Tu GTP binding domain
GC_00000030	All_core	A_sp_HMT_175_F0384	23	25	0.710408	0.70747	IF-2: translation initiation factor IF-2	One of the essential components for the initiation of protein synthesis. Protects formylmethionyl-tRNA from spontaneous hydrolysis and promotes its binding to the 30S ribosomal subunits. Also involved in the hydrolysis of GTP during the formation of the 70S ribosomal complex	infB	ko:K02519		Elongation factor Tu GTP binding domain
GC_00000030	All_core	A_sp_HMT_178_F0338	23	25	0.710408	0.70747	IF-2: translation initiation factor IF-2	One of the essential components for the initiation of protein synthesis. Protects formylmethionyl-tRNA from spontaneous hydrolysis and promotes its binding to the 30S ribosomal subunits. Also involved in the hydrolysis of GTP during the formation of the 70S ribosomal complex	infB	ko:K02519		Elongation factor Tu GTP binding domain
GC_00000030	All_core	A_sp_HMT_180_F0310	23	25	0.710408	0.70747	IF-2: translation initiation factor IF-2	One of the essential components for the initiation of protein synthesis. Protects formylmethionyl-tRNA from spontaneous hydrolysis and promotes its binding to the 30S ribosomal subunits. Also involved in the hydrolysis of GTP during the formation of the 70S ribosomal complex	infB	ko:K02519		Elongation factor Tu GTP binding domain
GC_00000030	All_core	A_sp_HMT_414_F0588	23	25	0.710408	0.70747	IF-2: translation initiation factor IF-2	One of the essential components for the initiation of protein synthesis. Protects formylmethionyl-tRNA from spontaneous hydrolysis and promotes its binding to the 30S ribosomal subunits. Also involved in the hydrolysis of GTP during the formation of the 70S ribosomal complex	infB	ko:K02519		Translation-initiation factor 2
GC_00000030	All_core	A_sp_HMT_448_F0400	23	25	0.710408	0.70747	IF-2: translation initiation factor IF-2	One of the essential components for the initiation of protein synthesis. Protects formylmethionyl-tRNA from spontaneous hydrolysis and promotes its binding to the 30S ribosomal subunits. Also involved in the hydrolysis of GTP during the formation of the 70S ribosomal complex	infB	ko:K02519		Elongation factor Tu GTP binding domain
GC_00000030	All_core	A_sp_HMT_848_F0332	23	25	0.710408	0.70747	IF-2: translation initiation factor IF-2	One of the essential components for the initiation of protein synthesis. Protects formylmethionyl-tRNA from spontaneous hydrolysis and promotes its binding to the 30S ribosomal subunits. Also involved in the hydrolysis of GTP during the formation of the 70S ribosomal complex	infB	ko:K02519		Translation-initiation factor 2
GC_00000030	All_core	A_sp_HMT_849_F0330	23	25	0.710408	0.70747	IF-2: translation initiation factor IF-2	One of the essential components for the initiation of protein synthesis. Protects formylmethionyl-tRNA from spontaneous hydrolysis and promotes its binding to the 30S ribosomal subunits. Also involved in the hydrolysis of GTP during the formation of the 70S ribosomal complex	infB	ko:K02519		Elongation factor Tu GTP binding domain
GC_00000030	All_core	A_sp_HMT_877_F0543	23	25	0.710408	0.70747	IF-2: translation initiation factor IF-2	One of the essential components for the initiation of protein synthesis. Protects formylmethionyl-tRNA from spontaneous hydrolysis and promotes its binding to the 30S ribosomal subunits. Also involved in the hydrolysis of GTP during the formation of the 70S ribosomal complex	infB	ko:K02519		Elongation factor Tu GTP binding domain
GC_00000030	All_core	A_sp_ICM39	23	25	0.710408	0.70747	IF-2: translation initiation factor IF-2	One of the essential components for the initiation of protein synthesis. Protects formylmethionyl-tRNA from spontaneous hydrolysis and promotes its binding to the 30S ribosomal subunits. Also involved in the hydrolysis of GTP during the formation of the 70S ribosomal complex	infB	ko:K02519		Elongation factor Tu GTP binding domain
GC_00000030	All_core	A_sp_ICM39	23	25	0.710408	0.70747		Translation initiation factor IF-2, N-terminal region				Translation initiation factor IF-2, N-terminal region
GC_00000030	All_core	A_sp_ICM47	23	25	0.710408	0.70747		Translation initiation factor IF-2, N-terminal region	infB	ko:K02519		Translation initiation factor IF-2, N-terminal region
GC_00000030	All_core	A_sp_ICM47	23	25	0.710408	0.70747	IF-2: translation initiation factor IF-2	One of the essential components for the initiation of protein synthesis. Protects formylmethionyl-tRNA from spontaneous hydrolysis and promotes its binding to the 30S ribosomal subunits. Also involved in the hydrolysis of GTP during the formation of the 70S ribosomal complex	infB	ko:K02519		Elongation factor Tu GTP binding domain
GC_00000030	All_core	A_sp_ICM58	23	25	0.710408	0.70747	IF-2: translation initiation factor IF-2	One of the essential components for the initiation of protein synthesis. Protects formylmethionyl-tRNA from spontaneous hydrolysis and promotes its binding to the 30S ribosomal subunits. Also involved in the hydrolysis of GTP during the formation of the 70S ribosomal complex	infB	ko:K02519		Elongation factor Tu GTP binding domain
GC_00000031	All_core	A_graevenitzii_F0530	23	24	0.780416	0.916221	L12: ribosomal protein bL12	Forms part of the ribosomal stalk which helps the ribosome interact with GTP-bound translation factors. Is thus essential for accurate translation	rplL	ko:K02935		Ribosomal protein L7/L12 C-terminal domain
GC_00000031	All_core	A_johnsonii_F0510	23	24	0.780416	0.916221		Forms part of the ribosomal stalk which helps the ribosome interact with GTP-bound translation factors. Is thus essential for accurate translation	rplL	ko:K02935		Ribosomal protein L7/L12 dimerisation domain
GC_00000031	All_core	A_johnsonii_F0510	23	24	0.780416	0.916221	L12: ribosomal protein bL12	Forms part of the ribosomal stalk which helps the ribosome interact with GTP-bound translation factors. Is thus essential for accurate translation	rplL	ko:K02935		Ribosomal protein L7/L12 C-terminal domain
GC_00000031	All_core	A_massiliensis_F0489	23	24	0.780416	0.916221	L12: ribosomal protein bL12	Forms part of the ribosomal stalk which helps the ribosome interact with GTP-bound translation factors. Is thus essential for accurate translation	rplL	ko:K02935		Ribosomal protein L7/L12 C-terminal domain
GC_00000031	All_core	A_meyeri_ATCC_35568	23	24	0.780416	0.916221	L12: ribosomal protein bL12	Forms part of the ribosomal stalk which helps the ribosome interact with GTP-bound translation factors. Is thus essential for accurate translation	rplL	ko:K02935		Ribosomal protein L7/L12 C-terminal domain
GC_00000031	All_core	A_meyeri_W712	23	24	0.780416	0.916221	L12: ribosomal protein bL12	Forms part of the ribosomal stalk which helps the ribosome interact with GTP-bound translation factors. Is thus essential for accurate translation	rplL	ko:K02935		Ribosomal protein L7/L12 C-terminal domain
GC_00000031	All_core	A_odontolyticus_ATCC_17929	23	24	0.780416	0.916221	L12: ribosomal protein bL12	Forms part of the ribosomal stalk which helps the ribosome interact with GTP-bound translation factors. Is thus essential for accurate translation	rplL	ko:K02935		Ribosomal protein L7/L12 C-terminal domain
GC_00000031	All_core	A_odontolyticus_ATCC_17982	23	24	0.780416	0.916221	L12: ribosomal protein bL12	Forms part of the ribosomal stalk which helps the ribosome interact with GTP-bound translation factors. Is thus essential for accurate translation	rplL	ko:K02935		Ribosomal protein L7/L12 C-terminal domain
GC_00000031	All_core	A_odontolyticus_F0309	23	24	0.780416	0.916221	L12: ribosomal protein bL12	Forms part of the ribosomal stalk which helps the ribosome interact with GTP-bound translation factors. Is thus essential for accurate translation	rplL	ko:K02935		Ribosomal protein L7/L12 C-terminal domain
GC_00000031	All_core	A_odontolyticus_XH001	23	24	0.780416	0.916221	L12: ribosomal protein bL12	Forms part of the ribosomal stalk which helps the ribosome interact with GTP-bound translation factors. Is thus essential for accurate translation	rplL	ko:K02935		Ribosomal protein L7/L12 C-terminal domain
GC_00000031	All_core	A_sp_HMT_170_F0386	23	24	0.780416	0.916221	L12: ribosomal protein bL12	Forms part of the ribosomal stalk which helps the ribosome interact with GTP-bound translation factors. Is thus essential for accurate translation	rplL	ko:K02935		Ribosomal protein L7/L12 C-terminal domain
GC_00000031	All_core	A_sp_HMT_171_F0337	23	24	0.780416	0.916221	L12: ribosomal protein bL12	Forms part of the ribosomal stalk which helps the ribosome interact with GTP-bound translation factors. Is thus essential for accurate translation	rplL	ko:K02935		Ribosomal protein L7/L12 C-terminal domain
GC_00000031	All_core	A_sp_HMT_172_F0311	23	24	0.780416	0.916221	L12: ribosomal protein bL12	Forms part of the ribosomal stalk which helps the ribosome interact with GTP-bound translation factors. Is thus essential for accurate translation	rplL	ko:K02935		Ribosomal protein L7/L12 C-terminal domain
GC_00000031	All_core	A_sp_HMT_175_F0384	23	24	0.780416	0.916221	L12: ribosomal protein bL12	Forms part of the ribosomal stalk which helps the ribosome interact with GTP-bound translation factors. Is thus essential for accurate translation	rplL	ko:K02935		Ribosomal protein L7/L12 C-terminal domain
GC_00000031	All_core	A_sp_HMT_178_F0338	23	24	0.780416	0.916221	L12: ribosomal protein bL12	Forms part of the ribosomal stalk which helps the ribosome interact with GTP-bound translation factors. Is thus essential for accurate translation	rplL	ko:K02935		Ribosomal protein L7/L12 C-terminal domain
GC_00000031	All_core	A_sp_HMT_180_F0310	23	24	0.780416	0.916221	L12: ribosomal protein bL12	Forms part of the ribosomal stalk which helps the ribosome interact with GTP-bound translation factors. Is thus essential for accurate translation	rplL	ko:K02935		Ribosomal protein L7/L12 C-terminal domain
GC_00000031	All_core	A_sp_HMT_414_F0588	23	24	0.780416	0.916221	L12: ribosomal protein bL12	Forms part of the ribosomal stalk which helps the ribosome interact with GTP-bound translation factors. Is thus essential for accurate translation	rplL	ko:K02935		Ribosomal protein L7/L12 C-terminal domain
GC_00000031	All_core	A_sp_HMT_448_F0400	23	24	0.780416	0.916221	L12: ribosomal protein bL12	Forms part of the ribosomal stalk which helps the ribosome interact with GTP-bound translation factors. Is thus essential for accurate translation	rplL	ko:K02935		Ribosomal protein L7/L12 C-terminal domain
GC_00000031	All_core	A_sp_HMT_848_F0332	23	24	0.780416	0.916221	L12: ribosomal protein bL12	Forms part of the ribosomal stalk which helps the ribosome interact with GTP-bound translation factors. Is thus essential for accurate translation	rplL	ko:K02935		Ribosomal protein L7/L12 C-terminal domain
GC_00000031	All_core	A_sp_HMT_849_F0330	23	24	0.780416	0.916221	L12: ribosomal protein bL12	Forms part of the ribosomal stalk which helps the ribosome interact with GTP-bound translation factors. Is thus essential for accurate translation	rplL	ko:K02935		Ribosomal protein L7/L12 C-terminal domain
GC_00000031	All_core	A_sp_HMT_877_F0543	23	24	0.780416	0.916221	L12: ribosomal protein bL12	Forms part of the ribosomal stalk which helps the ribosome interact with GTP-bound translation factors. Is thus essential for accurate translation	rplL	ko:K02935		Ribosomal protein L7/L12 C-terminal domain
GC_00000031	All_core	A_sp_ICM39	23	24	0.780416	0.916221	L12: ribosomal protein bL12	Forms part of the ribosomal stalk which helps the ribosome interact with GTP-bound translation factors. Is thus essential for accurate translation	rplL	ko:K02935		Ribosomal protein L7/L12 C-terminal domain
GC_00000031	All_core	A_sp_ICM47	23	24	0.780416	0.916221	L12: ribosomal protein bL12	Forms part of the ribosomal stalk which helps the ribosome interact with GTP-bound translation factors. Is thus essential for accurate translation	rplL	ko:K02935		Ribosomal protein L7/L12 C-terminal domain
GC_00000031	All_core	A_sp_ICM58	23	24	0.780416	0.916221	L12: ribosomal protein bL12	Forms part of the ribosomal stalk which helps the ribosome interact with GTP-bound translation factors. Is thus essential for accurate translation	rplL	ko:K02935		Ribosomal protein L7/L12 C-terminal domain
GC_00000032	All_core	A_graevenitzii_F0530	23	24	0.860344	0.968575		Acts as a transcriptional regulator. Probably redox- responsive. The apo- but not holo-form probably binds DNA	whiB	ko:K18955		Transcription factor WhiB
GC_00000032	All_core	A_johnsonii_F0510	23	24	0.860344	0.968575		Acts as a transcriptional regulator. Probably redox- responsive. The apo- but not holo-form probably binds DNA	whiB	ko:K18955		Transcription factor WhiB
GC_00000032	All_core	A_massiliensis_F0489	23	24	0.860344	0.968575		Acts as a transcriptional regulator. Probably redox- responsive. The apo- but not holo-form probably binds DNA	whiB	ko:K18955		Transcription factor WhiB
GC_00000032	All_core	A_meyeri_ATCC_35568	23	24	0.860344	0.968575		Acts as a transcriptional regulator. Probably redox- responsive. The apo- but not holo-form probably binds DNA	whiB	ko:K18955		Transcription factor WhiB
GC_00000032	All_core	A_meyeri_W712	23	24	0.860344	0.968575		Acts as a transcriptional regulator. Probably redox- responsive. The apo- but not holo-form probably binds DNA	whiB	ko:K18955		Transcription factor WhiB
GC_00000032	All_core	A_odontolyticus_ATCC_17929	23	24	0.860344	0.968575		Acts as a transcriptional regulator. Probably redox- responsive. The apo- but not holo-form probably binds DNA	whiB	ko:K18955		Transcription factor WhiB
GC_00000032	All_core	A_odontolyticus_ATCC_17982	23	24	0.860344	0.968575		Acts as a transcriptional regulator. Probably redox- responsive. The apo- but not holo-form probably binds DNA	whiB	ko:K18955		Transcription factor WhiB
GC_00000032	All_core	A_odontolyticus_F0309	23	24	0.860344	0.968575		Acts as a transcriptional regulator. Probably redox- responsive. The apo- but not holo-form probably binds DNA	whiB	ko:K18955		Transcription factor WhiB
GC_00000032	All_core	A_odontolyticus_XH001	23	24	0.860344	0.968575		Acts as a transcriptional regulator. Probably redox- responsive. The apo- but not holo-form probably binds DNA	whiB	ko:K18955		Transcription factor WhiB
GC_00000032	All_core	A_sp_HMT_170_F0386	23	24	0.860344	0.968575		Acts as a transcriptional regulator. Probably redox- responsive. The apo- but not holo-form probably binds DNA	whiB	ko:K18955		Transcription factor WhiB
GC_00000032	All_core	A_sp_HMT_171_F0337	23	24	0.860344	0.968575		Acts as a transcriptional regulator. Probably redox- responsive. The apo- but not holo-form probably binds DNA	whiB	ko:K18955		Transcription factor WhiB
GC_00000032	All_core	A_sp_HMT_172_F0311	23	24	0.860344	0.968575		Acts as a transcriptional regulator. Probably redox- responsive. The apo- but not holo-form probably binds DNA	whiB	ko:K18955		Transcription factor WhiB
GC_00000032	All_core	A_sp_HMT_175_F0384	23	24	0.860344	0.968575		Acts as a transcriptional regulator. Probably redox- responsive. The apo- but not holo-form probably binds DNA	whiB	ko:K18955		Transcription factor WhiB
GC_00000032	All_core	A_sp_HMT_178_F0338	23	24	0.860344	0.968575		Acts as a transcriptional regulator. Probably redox- responsive. The apo- but not holo-form probably binds DNA	whiB	ko:K18955		Transcription factor WhiB
GC_00000032	All_core	A_sp_HMT_180_F0310	23	24	0.860344	0.968575		Acts as a transcriptional regulator. Probably redox- responsive. The apo- but not holo-form probably binds DNA	whiB	ko:K18955		Transcription factor WhiB
GC_00000032	All_core	A_sp_HMT_414_F0588	23	24	0.860344	0.968575		Acts as a transcriptional regulator. Probably redox- responsive. The apo- but not holo-form probably binds DNA	whiB	ko:K18955		Transcription factor WhiB
GC_00000032	All_core	A_sp_HMT_448_F0400	23	24	0.860344	0.968575		Acts as a transcriptional regulator. Probably redox- responsive. The apo- but not holo-form probably binds DNA	whiB	ko:K18955		Transcription factor WhiB
GC_00000032	All_core	A_sp_HMT_848_F0332	23	24	0.860344	0.968575		Acts as a transcriptional regulator. Probably redox- responsive. The apo- but not holo-form probably binds DNA	whiB	ko:K18955		Transcription factor WhiB
GC_00000032	All_core	A_sp_HMT_848_F0332	23	24	0.860344	0.968575		Acts as a transcriptional regulator. Probably redox- responsive. The apo- but not holo-form probably binds DNA	whiB	ko:K18955		Transcription factor WhiB
GC_00000032	All_core	A_sp_HMT_849_F0330	23	24	0.860344	0.968575		Acts as a transcriptional regulator. Probably redox- responsive. The apo- but not holo-form probably binds DNA	whiB	ko:K18955		Transcription factor WhiB
GC_00000032	All_core	A_sp_HMT_877_F0543	23	24	0.860344	0.968575		Acts as a transcriptional regulator. Probably redox- responsive. The apo- but not holo-form probably binds DNA	whiB	ko:K18955		Transcription factor WhiB
GC_00000032	All_core	A_sp_ICM39	23	24	0.860344	0.968575		Acts as a transcriptional regulator. Probably redox- responsive. The apo- but not holo-form probably binds DNA	whiB	ko:K18955		Transcription factor WhiB
GC_00000032	All_core	A_sp_ICM47	23	24	0.860344	0.968575		Acts as a transcriptional regulator. Probably redox- responsive. The apo- but not holo-form probably binds DNA	whiB	ko:K18955		Transcription factor WhiB
GC_00000032	All_core	A_sp_ICM58	23	24	0.860344	0.968575		Acts as a transcriptional regulator. Probably redox- responsive. The apo- but not holo-form probably binds DNA	whiB	ko:K18955		Transcription factor WhiB
GC_00000033	All_core	A_graevenitzii_F0530	23	24	0.753882	0.913525	rplD_bact: 50S ribosomal protein uL4	Forms part of the polypeptide exit tunnel	rplD	ko:K02926		Ribosomal protein L4/L1 family
GC_00000033	All_core	A_johnsonii_F0510	23	24	0.753882	0.913525	rplD_bact: 50S ribosomal protein uL4	Forms part of the polypeptide exit tunnel	rplD	ko:K02926		Ribosomal protein L4/L1 family
GC_00000033	All_core	A_massiliensis_F0489	23	24	0.753882	0.913525	rplD_bact: 50S ribosomal protein uL4	Forms part of the polypeptide exit tunnel	rplD	ko:K02926		Ribosomal protein L4/L1 family
GC_00000033	All_core	A_meyeri_ATCC_35568	23	24	0.753882	0.913525	rplD_bact: 50S ribosomal protein uL4	Forms part of the polypeptide exit tunnel	rplD	ko:K02926		Ribosomal protein L4/L1 family
GC_00000033	All_core	A_meyeri_W712	23	24	0.753882	0.913525	rplD_bact: 50S ribosomal protein uL4	Forms part of the polypeptide exit tunnel	rplD	ko:K02926		Ribosomal protein L4/L1 family
GC_00000033	All_core	A_odontolyticus_ATCC_17929	23	24	0.753882	0.913525	rplD_bact: 50S ribosomal protein uL4	Forms part of the polypeptide exit tunnel	rplD	ko:K02926		Ribosomal protein L4/L1 family
GC_00000033	All_core	A_odontolyticus_ATCC_17982	23	24	0.753882	0.913525	rplD_bact: 50S ribosomal protein uL4	Forms part of the polypeptide exit tunnel	rplD	ko:K02926		Ribosomal protein L4/L1 family
GC_00000033	All_core	A_odontolyticus_F0309	23	24	0.753882	0.913525	rplD_bact: 50S ribosomal protein uL4	Forms part of the polypeptide exit tunnel	rplD	ko:K02926		Ribosomal protein L4/L1 family
GC_00000033	All_core	A_odontolyticus_XH001	23	24	0.753882	0.913525	rplD_bact: 50S ribosomal protein uL4	Forms part of the polypeptide exit tunnel	rplD	ko:K02926		Ribosomal protein L4/L1 family
GC_00000033	All_core	A_sp_HMT_170_F0386	23	24	0.753882	0.913525	rplD_bact: 50S ribosomal protein uL4	Forms part of the polypeptide exit tunnel	rplD	ko:K02926		Ribosomal protein L4/L1 family
GC_00000033	All_core	A_sp_HMT_171_F0337	23	24	0.753882	0.913525		Forms part of the polypeptide exit tunnel	rplD	ko:K02926		Ribosomal protein L4/L1 family
GC_00000033	All_core	A_sp_HMT_171_F0337	23	24	0.753882	0.913525		Forms part of the polypeptide exit tunnel	rplD	ko:K02926
GC_00000033	All_core	A_sp_HMT_172_F0311	23	24	0.753882	0.913525	rplD_bact: 50S ribosomal protein uL4	Forms part of the polypeptide exit tunnel	rplD	ko:K02926		Ribosomal protein L4/L1 family
GC_00000033	All_core	A_sp_HMT_175_F0384	23	24	0.753882	0.913525	rplD_bact: 50S ribosomal protein uL4	Forms part of the polypeptide exit tunnel	rplD	ko:K02926		Ribosomal protein L4/L1 family
GC_00000033	All_core	A_sp_HMT_178_F0338	23	24	0.753882	0.913525	rplD_bact: 50S ribosomal protein uL4	Forms part of the polypeptide exit tunnel	rplD	ko:K02926		Ribosomal protein L4/L1 family
GC_00000033	All_core	A_sp_HMT_180_F0310	23	24	0.753882	0.913525	rplD_bact: 50S ribosomal protein uL4	Forms part of the polypeptide exit tunnel	rplD	ko:K02926		Ribosomal protein L4/L1 family
GC_00000033	All_core	A_sp_HMT_414_F0588	23	24	0.753882	0.913525	rplD_bact: 50S ribosomal protein uL4	Forms part of the polypeptide exit tunnel	rplD	ko:K02926		Ribosomal protein L4/L1 family
GC_00000033	All_core	A_sp_HMT_448_F0400	23	24	0.753882	0.913525	rplD_bact: 50S ribosomal protein uL4	Forms part of the polypeptide exit tunnel	rplD	ko:K02926		Ribosomal protein L4/L1 family
GC_00000033	All_core	A_sp_HMT_848_F0332	23	24	0.753882	0.913525	rplD_bact: 50S ribosomal protein uL4	Forms part of the polypeptide exit tunnel	rplD	ko:K02926		Ribosomal protein L4/L1 family
GC_00000033	All_core	A_sp_HMT_849_F0330	23	24	0.753882	0.913525	rplD_bact: 50S ribosomal protein uL4	Forms part of the polypeptide exit tunnel	rplD	ko:K02926		Ribosomal protein L4/L1 family
GC_00000033	All_core	A_sp_HMT_877_F0543	23	24	0.753882	0.913525	rplD_bact: 50S ribosomal protein uL4	Forms part of the polypeptide exit tunnel	rplD	ko:K02926		Ribosomal protein L4/L1 family
GC_00000033	All_core	A_sp_ICM39	23	24	0.753882	0.913525	rplD_bact: 50S ribosomal protein uL4	Forms part of the polypeptide exit tunnel	rplD	ko:K02926		Ribosomal protein L4/L1 family
GC_00000033	All_core	A_sp_ICM47	23	24	0.753882	0.913525	rplD_bact: 50S ribosomal protein uL4	Forms part of the polypeptide exit tunnel	rplD	ko:K02926		Ribosomal protein L4/L1 family
GC_00000033	All_core	A_sp_ICM58	23	24	0.753882	0.913525	rplD_bact: 50S ribosomal protein uL4	Forms part of the polypeptide exit tunnel	rplD	ko:K02926		Ribosomal protein L4/L1 family
GC_00000034	All_core	A_graevenitzii_F0530	23	24	0.843505	0.81398	smpB: SsrA-binding protein	the 2 termini fold to resemble tRNA(Ala) and it encodes a tag peptide , a short internal open reading frame. During trans-translation Ala- aminoacylated tmRNA acts like a tRNA, entering the A-site of stalled ribosomes, displacing the stalled mRNA. The ribosome then switches to translate the ORF on the tmRNA	smpB	ko:K03664		SmpB protein
GC_00000034	All_core	A_johnsonii_F0510	23	24	0.843505	0.81398	smpB: SsrA-binding protein	the 2 termini fold to resemble tRNA(Ala) and it encodes a tag peptide , a short internal open reading frame. During trans-translation Ala- aminoacylated tmRNA acts like a tRNA, entering the A-site of stalled ribosomes, displacing the stalled mRNA. The ribosome then switches to translate the ORF on the tmRNA	smpB	ko:K03664		SmpB protein
GC_00000034	All_core	A_massiliensis_F0489	23	24	0.843505	0.81398	smpB: SsrA-binding protein	the 2 termini fold to resemble tRNA(Ala) and it encodes a tag peptide , a short internal open reading frame. During trans-translation Ala- aminoacylated tmRNA acts like a tRNA, entering the A-site of stalled ribosomes, displacing the stalled mRNA. The ribosome then switches to translate the ORF on the tmRNA	smpB	ko:K03664		SmpB protein
GC_00000034	All_core	A_meyeri_ATCC_35568	23	24	0.843505	0.81398	smpB: SsrA-binding protein	the 2 termini fold to resemble tRNA(Ala) and it encodes a tag peptide , a short internal open reading frame. During trans-translation Ala- aminoacylated tmRNA acts like a tRNA, entering the A-site of stalled ribosomes, displacing the stalled mRNA. The ribosome then switches to translate the ORF on the tmRNA	smpB	ko:K03664		SmpB protein
GC_00000034	All_core	A_meyeri_W712	23	24	0.843505	0.81398	smpB: SsrA-binding protein	the 2 termini fold to resemble tRNA(Ala) and it encodes a tag peptide , a short internal open reading frame. During trans-translation Ala- aminoacylated tmRNA acts like a tRNA, entering the A-site of stalled ribosomes, displacing the stalled mRNA. The ribosome then switches to translate the ORF on the tmRNA	smpB	ko:K03664		SmpB protein
GC_00000034	All_core	A_odontolyticus_ATCC_17929	23	24	0.843505	0.81398	smpB: SsrA-binding protein	the 2 termini fold to resemble tRNA(Ala) and it encodes a tag peptide , a short internal open reading frame. During trans-translation Ala- aminoacylated tmRNA acts like a tRNA, entering the A-site of stalled ribosomes, displacing the stalled mRNA. The ribosome then switches to translate the ORF on the tmRNA	smpB	ko:K03664		SmpB protein
GC_00000034	All_core	A_odontolyticus_ATCC_17982	23	24	0.843505	0.81398	smpB: SsrA-binding protein	the 2 termini fold to resemble tRNA(Ala) and it encodes a tag peptide , a short internal open reading frame. During trans-translation Ala- aminoacylated tmRNA acts like a tRNA, entering the A-site of stalled ribosomes, displacing the stalled mRNA. The ribosome then switches to translate the ORF on the tmRNA	smpB	ko:K03664		SmpB protein
GC_00000034	All_core	A_odontolyticus_F0309	23	24	0.843505	0.81398	smpB: SsrA-binding protein	the 2 termini fold to resemble tRNA(Ala) and it encodes a tag peptide , a short internal open reading frame. During trans-translation Ala- aminoacylated tmRNA acts like a tRNA, entering the A-site of stalled ribosomes, displacing the stalled mRNA. The ribosome then switches to translate the ORF on the tmRNA	smpB	ko:K03664		SmpB protein
GC_00000034	All_core	A_odontolyticus_XH001	23	24	0.843505	0.81398	smpB: SsrA-binding protein	the 2 termini fold to resemble tRNA(Ala) and it encodes a tag peptide , a short internal open reading frame. During trans-translation Ala- aminoacylated tmRNA acts like a tRNA, entering the A-site of stalled ribosomes, displacing the stalled mRNA. The ribosome then switches to translate the ORF on the tmRNA	smpB	ko:K03664		SmpB protein
GC_00000034	All_core	A_sp_HMT_170_F0386	23	24	0.843505	0.81398	smpB: SsrA-binding protein	the 2 termini fold to resemble tRNA(Ala) and it encodes a tag peptide , a short internal open reading frame. During trans-translation Ala- aminoacylated tmRNA acts like a tRNA, entering the A-site of stalled ribosomes, displacing the stalled mRNA. The ribosome then switches to translate the ORF on the tmRNA	smpB	ko:K03664		SmpB protein
GC_00000034	All_core	A_sp_HMT_171_F0337	23	24	0.843505	0.81398	smpB: SsrA-binding protein	the 2 termini fold to resemble tRNA(Ala) and it encodes a tag peptide , a short internal open reading frame. During trans-translation Ala- aminoacylated tmRNA acts like a tRNA, entering the A-site of stalled ribosomes, displacing the stalled mRNA. The ribosome then switches to translate the ORF on the tmRNA	smpB	ko:K03664		SmpB protein
GC_00000034	All_core	A_sp_HMT_172_F0311	23	24	0.843505	0.81398	smpB: SsrA-binding protein	the 2 termini fold to resemble tRNA(Ala) and it encodes a tag peptide , a short internal open reading frame. During trans-translation Ala- aminoacylated tmRNA acts like a tRNA, entering the A-site of stalled ribosomes, displacing the stalled mRNA. The ribosome then switches to translate the ORF on the tmRNA	smpB	ko:K03664		SmpB protein
GC_00000034	All_core	A_sp_HMT_175_F0384	23	24	0.843505	0.81398	smpB: SsrA-binding protein	the 2 termini fold to resemble tRNA(Ala) and it encodes a tag peptide , a short internal open reading frame. During trans-translation Ala- aminoacylated tmRNA acts like a tRNA, entering the A-site of stalled ribosomes, displacing the stalled mRNA. The ribosome then switches to translate the ORF on the tmRNA	smpB	ko:K03664		SmpB protein
GC_00000034	All_core	A_sp_HMT_178_F0338	23	24	0.843505	0.81398	smpB: SsrA-binding protein	the 2 termini fold to resemble tRNA(Ala) and it encodes a tag peptide , a short internal open reading frame. During trans-translation Ala- aminoacylated tmRNA acts like a tRNA, entering the A-site of stalled ribosomes, displacing the stalled mRNA. The ribosome then switches to translate the ORF on the tmRNA	smpB	ko:K03664		SmpB protein
GC_00000034	All_core	A_sp_HMT_180_F0310	23	24	0.843505	0.81398	smpB: SsrA-binding protein	the 2 termini fold to resemble tRNA(Ala) and it encodes a tag peptide , a short internal open reading frame. During trans-translation Ala- aminoacylated tmRNA acts like a tRNA, entering the A-site of stalled ribosomes, displacing the stalled mRNA. The ribosome then switches to translate the ORF on the tmRNA	smpB	ko:K03664		SmpB protein
GC_00000034	All_core	A_sp_HMT_414_F0588	23	24	0.843505	0.81398	smpB: SsrA-binding protein	the 2 termini fold to resemble tRNA(Ala) and it encodes a tag peptide , a short internal open reading frame. During trans-translation Ala- aminoacylated tmRNA acts like a tRNA, entering the A-site of stalled ribosomes, displacing the stalled mRNA. The ribosome then switches to translate the ORF on the tmRNA	smpB	ko:K03664		SmpB protein
GC_00000034	All_core	A_sp_HMT_448_F0400	23	24	0.843505	0.81398	smpB: SsrA-binding protein	the 2 termini fold to resemble tRNA(Ala) and it encodes a tag peptide , a short internal open reading frame. During trans-translation Ala- aminoacylated tmRNA acts like a tRNA, entering the A-site of stalled ribosomes, displacing the stalled mRNA. The ribosome then switches to translate the ORF on the tmRNA	smpB	ko:K03664		SmpB protein
GC_00000034	All_core	A_sp_HMT_848_F0332	23	24	0.843505	0.81398	smpB: SsrA-binding protein	the 2 termini fold to resemble tRNA(Ala) and it encodes a tag peptide , a short internal open reading frame. During trans-translation Ala- aminoacylated tmRNA acts like a tRNA, entering the A-site of stalled ribosomes, displacing the stalled mRNA. The ribosome then switches to translate the ORF on the tmRNA	smpB	ko:K03664		SmpB protein
GC_00000034	All_core	A_sp_HMT_849_F0330	23	24	0.843505	0.81398	smpB: SsrA-binding protein	the 2 termini fold to resemble tRNA(Ala) and it encodes a tag peptide , a short internal open reading frame. During trans-translation Ala- aminoacylated tmRNA acts like a tRNA, entering the A-site of stalled ribosomes, displacing the stalled mRNA. The ribosome then switches to translate the ORF on the tmRNA	smpB	ko:K03664		SmpB protein
GC_00000034	All_core	A_sp_HMT_877_F0543	23	24	0.843505	0.81398	smpB: SsrA-binding protein	the 2 termini fold to resemble tRNA(Ala) and it encodes a tag peptide , a short internal open reading frame. During trans-translation Ala- aminoacylated tmRNA acts like a tRNA, entering the A-site of stalled ribosomes, displacing the stalled mRNA. The ribosome then switches to translate the ORF on the tmRNA	smpB	ko:K03664		SmpB protein
GC_00000034	All_core	A_sp_ICM39	23	24	0.843505	0.81398	smpB: SsrA-binding protein	the 2 termini fold to resemble tRNA(Ala) and it encodes a tag peptide , a short internal open reading frame. During trans-translation Ala- aminoacylated tmRNA acts like a tRNA, entering the A-site of stalled ribosomes, displacing the stalled mRNA. The ribosome then switches to translate the ORF on the tmRNA	smpB	ko:K03664		SmpB protein
GC_00000034	All_core	A_sp_ICM47	23	24	0.843505	0.81398	smpB: SsrA-binding protein	the 2 termini fold to resemble tRNA(Ala) and it encodes a tag peptide , a short internal open reading frame. During trans-translation Ala- aminoacylated tmRNA acts like a tRNA, entering the A-site of stalled ribosomes, displacing the stalled mRNA. The ribosome then switches to translate the ORF on the tmRNA	smpB	ko:K03664		SmpB protein
GC_00000034	All_core	A_sp_ICM47	23	24	0.843505	0.81398	smpB: SsrA-binding protein	the 2 termini fold to resemble tRNA(Ala) and it encodes a tag peptide , a short internal open reading frame. During trans-translation Ala- aminoacylated tmRNA acts like a tRNA, entering the A-site of stalled ribosomes, displacing the stalled mRNA. The ribosome then switches to translate the ORF on the tmRNA	smpB	ko:K03664		SmpB protein
GC_00000034	All_core	A_sp_ICM58	23	24	0.843505	0.81398	smpB: SsrA-binding protein	the 2 termini fold to resemble tRNA(Ala) and it encodes a tag peptide , a short internal open reading frame. During trans-translation Ala- aminoacylated tmRNA acts like a tRNA, entering the A-site of stalled ribosomes, displacing the stalled mRNA. The ribosome then switches to translate the ORF on the tmRNA	smpB	ko:K03664		SmpB protein
GC_00000035	All_core	A_graevenitzii_F0530	23	24	0.711271	0.91407		Heavy metal-associated domain protein	copP			Heavy-metal-associated domain
GC_00000035	All_core	A_graevenitzii_F0530	23	24	0.711271	0.91407		Heavy-metal-associated domain				Heavy-metal-associated domain
GC_00000035	All_core	A_johnsonii_F0510	23	24	0.711271	0.91407		Heavy metal-associated domain protein	copP			Heavy-metal-associated domain
GC_00000035	All_core	A_massiliensis_F0489	23	24	0.711271	0.91407		Heavy metal-associated domain protein	copP			Heavy-metal-associated domain
GC_00000035	All_core	A_meyeri_ATCC_35568	23	24	0.711271	0.91407		Heavy metal-associated domain protein	copP			Heavy-metal-associated domain
GC_00000035	All_core	A_meyeri_W712	23	24	0.711271	0.91407		Heavy metal-associated domain protein	copP			Heavy-metal-associated domain
GC_00000035	All_core	A_odontolyticus_ATCC_17929	23	24	0.711271	0.91407		Heavy metal-associated domain protein	copP			Heavy-metal-associated domain
GC_00000035	All_core	A_odontolyticus_ATCC_17982	23	24	0.711271	0.91407		Heavy metal-associated domain protein	copP			Heavy-metal-associated domain
GC_00000035	All_core	A_odontolyticus_F0309	23	24	0.711271	0.91407		Heavy metal-associated domain protein	copP			Heavy-metal-associated domain
GC_00000035	All_core	A_odontolyticus_XH001	23	24	0.711271	0.91407		Heavy metal-associated domain protein	copP			Heavy-metal-associated domain
GC_00000035	All_core	A_sp_HMT_170_F0386	23	24	0.711271	0.91407		Heavy metal-associated domain protein	copP			Heavy-metal-associated domain
GC_00000035	All_core	A_sp_HMT_171_F0337	23	24	0.711271	0.91407		Heavy metal-associated domain protein	copP			Heavy-metal-associated domain
GC_00000035	All_core	A_sp_HMT_172_F0311	23	24	0.711271	0.91407		Heavy metal-associated domain protein	copP			Heavy-metal-associated domain
GC_00000035	All_core	A_sp_HMT_175_F0384	23	24	0.711271	0.91407		Heavy metal-associated domain protein	copP			Heavy-metal-associated domain
GC_00000035	All_core	A_sp_HMT_178_F0338	23	24	0.711271	0.91407		Heavy metal-associated domain protein	copP			Heavy-metal-associated domain
GC_00000035	All_core	A_sp_HMT_180_F0310	23	24	0.711271	0.91407		Heavy metal-associated domain protein	copP			Heavy-metal-associated domain
GC_00000035	All_core	A_sp_HMT_414_F0588	23	24	0.711271	0.91407		Heavy metal-associated domain protein	copP			Heavy-metal-associated domain
GC_00000035	All_core	A_sp_HMT_448_F0400	23	24	0.711271	0.91407		Heavy metal-associated domain protein	copP			Heavy-metal-associated domain
GC_00000035	All_core	A_sp_HMT_848_F0332	23	24	0.711271	0.91407		Heavy metal-associated domain protein	copP			Heavy-metal-associated domain
GC_00000035	All_core	A_sp_HMT_849_F0330	23	24	0.711271	0.91407		Heavy metal-associated domain protein	copP			Heavy-metal-associated domain
GC_00000035	All_core	A_sp_HMT_877_F0543	23	24	0.711271	0.91407		Heavy metal-associated domain protein	copP			Heavy-metal-associated domain
GC_00000035	All_core	A_sp_ICM39	23	24	0.711271	0.91407		Heavy metal-associated domain protein	copP			Heavy-metal-associated domain
GC_00000035	All_core	A_sp_ICM47	23	24	0.711271	0.91407		Heavy metal-associated domain protein	copP			Heavy-metal-associated domain
GC_00000035	All_core	A_sp_ICM58	23	24	0.711271	0.91407		Heavy metal-associated domain protein	copP			Heavy-metal-associated domain
GC_00000036	All_core	A_graevenitzii_F0530	23	24	0.824646	0.766685	rpsC_bact: ribosomal protein uS3	Binds the lower part of the 30S subunit head. Binds mRNA in the 70S ribosome, positioning it for translation	rpsC	ko:K02982		Ribosomal protein S3, C-terminal domain
GC_00000036	All_core	A_johnsonii_F0510	23	24	0.824646	0.766685	rpsC_bact: ribosomal protein uS3	Binds the lower part of the 30S subunit head. Binds mRNA in the 70S ribosome, positioning it for translation	rpsC	ko:K02982		Ribosomal protein S3, C-terminal domain
GC_00000036	All_core	A_massiliensis_F0489	23	24	0.824646	0.766685	rpsC_bact: ribosomal protein uS3	Binds the lower part of the 30S subunit head. Binds mRNA in the 70S ribosome, positioning it for translation	rpsC	ko:K02982		Ribosomal protein S3, C-terminal domain
GC_00000036	All_core	A_meyeri_ATCC_35568	23	24	0.824646	0.766685	rpsC_bact: ribosomal protein uS3	Binds the lower part of the 30S subunit head. Binds mRNA in the 70S ribosome, positioning it for translation	rpsC	ko:K02982		Ribosomal protein S3, C-terminal domain
GC_00000036	All_core	A_meyeri_W712	23	24	0.824646	0.766685	rpsC_bact: ribosomal protein uS3	Binds the lower part of the 30S subunit head. Binds mRNA in the 70S ribosome, positioning it for translation	rpsC	ko:K02982		Ribosomal protein S3, C-terminal domain
GC_00000036	All_core	A_odontolyticus_ATCC_17929	23	24	0.824646	0.766685	rpsC_bact: ribosomal protein uS3	Binds the lower part of the 30S subunit head. Binds mRNA in the 70S ribosome, positioning it for translation	rpsC	ko:K02982		Ribosomal protein S3, C-terminal domain
GC_00000036	All_core	A_odontolyticus_ATCC_17982	23	24	0.824646	0.766685	rpsC_bact: ribosomal protein uS3	Binds the lower part of the 30S subunit head. Binds mRNA in the 70S ribosome, positioning it for translation	rpsC	ko:K02982		Ribosomal protein S3, C-terminal domain
GC_00000036	All_core	A_odontolyticus_F0309	23	24	0.824646	0.766685	rpsC_bact: ribosomal protein uS3	Binds the lower part of the 30S subunit head. Binds mRNA in the 70S ribosome, positioning it for translation	rpsC	ko:K02982		Ribosomal protein S3, C-terminal domain
GC_00000036	All_core	A_odontolyticus_XH001	23	24	0.824646	0.766685	rpsC_bact: ribosomal protein uS3	Binds the lower part of the 30S subunit head. Binds mRNA in the 70S ribosome, positioning it for translation	rpsC	ko:K02982		Ribosomal protein S3, C-terminal domain
GC_00000036	All_core	A_sp_HMT_170_F0386	23	24	0.824646	0.766685	rpsC_bact: ribosomal protein uS3	Binds the lower part of the 30S subunit head. Binds mRNA in the 70S ribosome, positioning it for translation	rpsC	ko:K02982		Ribosomal protein S3, C-terminal domain
GC_00000036	All_core	A_sp_HMT_171_F0337	23	24	0.824646	0.766685	rpsC_bact: ribosomal protein uS3	Binds the lower part of the 30S subunit head. Binds mRNA in the 70S ribosome, positioning it for translation	rpsC	ko:K02982		Ribosomal protein S3, C-terminal domain
GC_00000036	All_core	A_sp_HMT_171_F0337	23	24	0.824646	0.766685
GC_00000036	All_core	A_sp_HMT_172_F0311	23	24	0.824646	0.766685	rpsC_bact: ribosomal protein uS3	Binds the lower part of the 30S subunit head. Binds mRNA in the 70S ribosome, positioning it for translation	rpsC	ko:K02982		Ribosomal protein S3, C-terminal domain
GC_00000036	All_core	A_sp_HMT_175_F0384	23	24	0.824646	0.766685	rpsC_bact: ribosomal protein uS3	Binds the lower part of the 30S subunit head. Binds mRNA in the 70S ribosome, positioning it for translation	rpsC	ko:K02982		Ribosomal protein S3, C-terminal domain
GC_00000036	All_core	A_sp_HMT_178_F0338	23	24	0.824646	0.766685	rpsC_bact: ribosomal protein uS3	Binds the lower part of the 30S subunit head. Binds mRNA in the 70S ribosome, positioning it for translation	rpsC	ko:K02982		Ribosomal protein S3, C-terminal domain
GC_00000036	All_core	A_sp_HMT_180_F0310	23	24	0.824646	0.766685	rpsC_bact: ribosomal protein uS3	Binds the lower part of the 30S subunit head. Binds mRNA in the 70S ribosome, positioning it for translation	rpsC	ko:K02982		Ribosomal protein S3, C-terminal domain
GC_00000036	All_core	A_sp_HMT_414_F0588	23	24	0.824646	0.766685	rpsC_bact: ribosomal protein uS3	Binds the lower part of the 30S subunit head. Binds mRNA in the 70S ribosome, positioning it for translation	rpsC	ko:K02982		Ribosomal protein S3, C-terminal domain
GC_00000036	All_core	A_sp_HMT_448_F0400	23	24	0.824646	0.766685	rpsC_bact: ribosomal protein uS3	Binds the lower part of the 30S subunit head. Binds mRNA in the 70S ribosome, positioning it for translation	rpsC	ko:K02982		Ribosomal protein S3, C-terminal domain
GC_00000036	All_core	A_sp_HMT_848_F0332	23	24	0.824646	0.766685	rpsC_bact: ribosomal protein uS3	Binds the lower part of the 30S subunit head. Binds mRNA in the 70S ribosome, positioning it for translation	rpsC	ko:K02982		Ribosomal protein S3, C-terminal domain
GC_00000036	All_core	A_sp_HMT_849_F0330	23	24	0.824646	0.766685	rpsC_bact: ribosomal protein uS3	Binds the lower part of the 30S subunit head. Binds mRNA in the 70S ribosome, positioning it for translation	rpsC	ko:K02982		Ribosomal protein S3, C-terminal domain
GC_00000036	All_core	A_sp_HMT_877_F0543	23	24	0.824646	0.766685	rpsC_bact: ribosomal protein uS3	Binds the lower part of the 30S subunit head. Binds mRNA in the 70S ribosome, positioning it for translation	rpsC	ko:K02982		Ribosomal protein S3, C-terminal domain
GC_00000036	All_core	A_sp_ICM39	23	24	0.824646	0.766685	rpsC_bact: ribosomal protein uS3	Binds the lower part of the 30S subunit head. Binds mRNA in the 70S ribosome, positioning it for translation	rpsC	ko:K02982		Ribosomal protein S3, C-terminal domain
GC_00000036	All_core	A_sp_ICM47	23	24	0.824646	0.766685	rpsC_bact: ribosomal protein uS3	Binds the lower part of the 30S subunit head. Binds mRNA in the 70S ribosome, positioning it for translation	rpsC	ko:K02982		Ribosomal protein S3, C-terminal domain
GC_00000036	All_core	A_sp_ICM58	23	24	0.824646	0.766685	rpsC_bact: ribosomal protein uS3	Binds the lower part of the 30S subunit head. Binds mRNA in the 70S ribosome, positioning it for translation	rpsC	ko:K02982		Ribosomal protein S3, C-terminal domain
GC_00000037	All_core	A_graevenitzii_F0530	23	24	0.89379	0.741635	S20: ribosomal protein bS20	Binds directly to 16S ribosomal RNA	rpsT	ko:K02968		Ribosomal protein S20
GC_00000037	All_core	A_johnsonii_F0510	23	24	0.89379	0.741635	S20: ribosomal protein bS20	Binds directly to 16S ribosomal RNA	rpsT	ko:K02968		Ribosomal protein S20
GC_00000037	All_core	A_massiliensis_F0489	23	24	0.89379	0.741635	S20: ribosomal protein bS20	Binds directly to 16S ribosomal RNA	rpsT	ko:K02968		Ribosomal protein S20
GC_00000037	All_core	A_meyeri_ATCC_35568	23	24	0.89379	0.741635	S20: ribosomal protein bS20	Binds directly to 16S ribosomal RNA	rpsT	ko:K02968		Ribosomal protein S20
GC_00000037	All_core	A_meyeri_ATCC_35568	23	24	0.89379	0.741635	S20: ribosomal protein bS20	Binds directly to 16S ribosomal RNA	rpsT	ko:K02968		Ribosomal protein S20
GC_00000037	All_core	A_meyeri_W712	23	24	0.89379	0.741635	S20: ribosomal protein bS20	Binds directly to 16S ribosomal RNA	rpsT	ko:K02968		Ribosomal protein S20
GC_00000037	All_core	A_odontolyticus_ATCC_17929	23	24	0.89379	0.741635	S20: ribosomal protein bS20	Binds directly to 16S ribosomal RNA	rpsT	ko:K02968		Ribosomal protein S20
GC_00000037	All_core	A_odontolyticus_ATCC_17982	23	24	0.89379	0.741635	S20: ribosomal protein bS20	Binds directly to 16S ribosomal RNA	rpsT	ko:K02968		Ribosomal protein S20
GC_00000037	All_core	A_odontolyticus_F0309	23	24	0.89379	0.741635	S20: ribosomal protein bS20	Binds directly to 16S ribosomal RNA	rpsT	ko:K02968		Ribosomal protein S20
GC_00000037	All_core	A_odontolyticus_XH001	23	24	0.89379	0.741635	S20: ribosomal protein bS20	Binds directly to 16S ribosomal RNA	rpsT	ko:K02968		Ribosomal protein S20
GC_00000037	All_core	A_sp_HMT_170_F0386	23	24	0.89379	0.741635	S20: ribosomal protein bS20	Binds directly to 16S ribosomal RNA	rpsT	ko:K02968		Ribosomal protein S20
GC_00000037	All_core	A_sp_HMT_171_F0337	23	24	0.89379	0.741635	S20: ribosomal protein bS20	Binds directly to 16S ribosomal RNA	rpsT	ko:K02968		Ribosomal protein S20
GC_00000037	All_core	A_sp_HMT_172_F0311	23	24	0.89379	0.741635	S20: ribosomal protein bS20	Binds directly to 16S ribosomal RNA	rpsT	ko:K02968		Ribosomal protein S20
GC_00000037	All_core	A_sp_HMT_175_F0384	23	24	0.89379	0.741635	S20: ribosomal protein bS20	Binds directly to 16S ribosomal RNA	rpsT	ko:K02968		Ribosomal protein S20
GC_00000037	All_core	A_sp_HMT_178_F0338	23	24	0.89379	0.741635	S20: ribosomal protein bS20	Binds directly to 16S ribosomal RNA	rpsT	ko:K02968		Ribosomal protein S20
GC_00000037	All_core	A_sp_HMT_180_F0310	23	24	0.89379	0.741635	S20: ribosomal protein bS20	Binds directly to 16S ribosomal RNA	rpsT	ko:K02968		Ribosomal protein S20
GC_00000037	All_core	A_sp_HMT_414_F0588	23	24	0.89379	0.741635	S20: ribosomal protein bS20	Binds directly to 16S ribosomal RNA	rpsT	ko:K02968		Ribosomal protein S20
GC_00000037	All_core	A_sp_HMT_448_F0400	23	24	0.89379	0.741635	S20: ribosomal protein bS20	Binds directly to 16S ribosomal RNA	rpsT	ko:K02968		Ribosomal protein S20
GC_00000037	All_core	A_sp_HMT_848_F0332	23	24	0.89379	0.741635	S20: ribosomal protein bS20	Binds directly to 16S ribosomal RNA	rpsT	ko:K02968		Ribosomal protein S20
GC_00000037	All_core	A_sp_HMT_849_F0330	23	24	0.89379	0.741635	S20: ribosomal protein bS20	Binds directly to 16S ribosomal RNA	rpsT	ko:K02968		Ribosomal protein S20
GC_00000037	All_core	A_sp_HMT_877_F0543	23	24	0.89379	0.741635	S20: ribosomal protein bS20	Binds directly to 16S ribosomal RNA	rpsT	ko:K02968		Ribosomal protein S20
GC_00000037	All_core	A_sp_ICM39	23	24	0.89379	0.741635	S20: ribosomal protein bS20	Binds directly to 16S ribosomal RNA	rpsT	ko:K02968		Ribosomal protein S20
GC_00000037	All_core	A_sp_ICM47	23	24	0.89379	0.741635	S20: ribosomal protein bS20	Binds directly to 16S ribosomal RNA	rpsT	ko:K02968		Ribosomal protein S20
GC_00000037	All_core	A_sp_ICM58	23	24	0.89379	0.741635	S20: ribosomal protein bS20	Binds directly to 16S ribosomal RNA	rpsT	ko:K02968		Ribosomal protein S20
GC_00000038	All_core	A_graevenitzii_F0530	23	24	0.690911	0.878808		Catalyzes the removal of elemental sulfur and selenium atoms from L-cysteine, L-cystine, L-selenocysteine, and L- selenocystine to produce L-alanine	sufS	ko:K11717	2.8.1.7, 4.4.1.16	Aminotransferase class-V
GC_00000038	All_core	A_johnsonii_F0510	23	24	0.690911	0.878808		Catalyzes the removal of elemental sulfur and selenium atoms from L-cysteine, L-cystine, L-selenocysteine, and L- selenocystine to produce L-alanine	sufS	ko:K11717	2.8.1.7, 4.4.1.16	Aminotransferase class-V
GC_00000038	All_core	A_johnsonii_F0510	23	24	0.690911	0.878808		Catalyzes the removal of elemental sulfur and selenium atoms from L-cysteine, L-cystine, L-selenocysteine, and L- selenocystine to produce L-alanine	sufS	ko:K11717	2.8.1.7, 4.4.1.16
GC_00000038	All_core	A_massiliensis_F0489	23	24	0.690911	0.878808		Catalyzes the removal of elemental sulfur and selenium atoms from L-cysteine, L-cystine, L-selenocysteine, and L- selenocystine to produce L-alanine	sufS	ko:K11717	2.8.1.7, 4.4.1.16	Aminotransferase class-V
GC_00000038	All_core	A_meyeri_ATCC_35568	23	24	0.690911	0.878808	sufS: cysteine desulfurase, SufS family	Catalyzes the removal of elemental sulfur and selenium atoms from L-cysteine, L-cystine, L-selenocysteine, and L- selenocystine to produce L-alanine	sufS	ko:K11717	2.8.1.7, 4.4.1.16	Aminotransferase class-V
GC_00000038	All_core	A_meyeri_W712	23	24	0.690911	0.878808	sufS: cysteine desulfurase, SufS family	Catalyzes the removal of elemental sulfur and selenium atoms from L-cysteine, L-cystine, L-selenocysteine, and L- selenocystine to produce L-alanine	sufS	ko:K11717	2.8.1.7, 4.4.1.16	Aminotransferase class-V
GC_00000038	All_core	A_odontolyticus_ATCC_17929	23	24	0.690911	0.878808	sufS: cysteine desulfurase, SufS family	Catalyzes the removal of elemental sulfur and selenium atoms from L-cysteine, L-cystine, L-selenocysteine, and L- selenocystine to produce L-alanine	sufS	ko:K11717	2.8.1.7, 4.4.1.16	Aminotransferase class-V
GC_00000038	All_core	A_odontolyticus_ATCC_17982	23	24	0.690911	0.878808	sufS: cysteine desulfurase, SufS family	Catalyzes the removal of elemental sulfur and selenium atoms from L-cysteine, L-cystine, L-selenocysteine, and L- selenocystine to produce L-alanine	sufS	ko:K11717	2.8.1.7, 4.4.1.16	Aminotransferase class-V
GC_00000038	All_core	A_odontolyticus_F0309	23	24	0.690911	0.878808	sufS: cysteine desulfurase, SufS family	Catalyzes the removal of elemental sulfur and selenium atoms from L-cysteine, L-cystine, L-selenocysteine, and L- selenocystine to produce L-alanine	sufS	ko:K11717	2.8.1.7, 4.4.1.16	Aminotransferase class-V
GC_00000038	All_core	A_odontolyticus_XH001	23	24	0.690911	0.878808	sufS: cysteine desulfurase, SufS family	Catalyzes the removal of elemental sulfur and selenium atoms from L-cysteine, L-cystine, L-selenocysteine, and L- selenocystine to produce L-alanine	sufS	ko:K11717	2.8.1.7, 4.4.1.16	Aminotransferase class-V
GC_00000038	All_core	A_sp_HMT_170_F0386	23	24	0.690911	0.878808	sufS: cysteine desulfurase, SufS family	Catalyzes the removal of elemental sulfur and selenium atoms from L-cysteine, L-cystine, L-selenocysteine, and L- selenocystine to produce L-alanine	sufS	ko:K11717	2.8.1.7, 4.4.1.16	Aminotransferase class-V
GC_00000038	All_core	A_sp_HMT_171_F0337	23	24	0.690911	0.878808	sufS: cysteine desulfurase, SufS family	Catalyzes the removal of elemental sulfur and selenium atoms from L-cysteine, L-cystine, L-selenocysteine, and L- selenocystine to produce L-alanine	sufS	ko:K11717	2.8.1.7, 4.4.1.16	Aminotransferase class-V
GC_00000038	All_core	A_sp_HMT_172_F0311	23	24	0.690911	0.878808	sufS: cysteine desulfurase, SufS family	Catalyzes the removal of elemental sulfur and selenium atoms from L-cysteine, L-cystine, L-selenocysteine, and L- selenocystine to produce L-alanine	sufS	ko:K11717	2.8.1.7, 4.4.1.16	Aminotransferase class-V
GC_00000038	All_core	A_sp_HMT_175_F0384	23	24	0.690911	0.878808	sufS: cysteine desulfurase, SufS family	Catalyzes the removal of elemental sulfur and selenium atoms from L-cysteine, L-cystine, L-selenocysteine, and L- selenocystine to produce L-alanine	sufS	ko:K11717	2.8.1.7, 4.4.1.16	Aminotransferase class-V
GC_00000038	All_core	A_sp_HMT_178_F0338	23	24	0.690911	0.878808	sufS: cysteine desulfurase, SufS family	Catalyzes the removal of elemental sulfur and selenium atoms from L-cysteine, L-cystine, L-selenocysteine, and L- selenocystine to produce L-alanine	sufS	ko:K11717	2.8.1.7, 4.4.1.16	Aminotransferase class-V
GC_00000038	All_core	A_sp_HMT_180_F0310	23	24	0.690911	0.878808	sufS: cysteine desulfurase, SufS family	Catalyzes the removal of elemental sulfur and selenium atoms from L-cysteine, L-cystine, L-selenocysteine, and L- selenocystine to produce L-alanine	sufS	ko:K11717	2.8.1.7, 4.4.1.16	Aminotransferase class-V
GC_00000038	All_core	A_sp_HMT_414_F0588	23	24	0.690911	0.878808		Catalyzes the removal of elemental sulfur and selenium atoms from L-cysteine, L-cystine, L-selenocysteine, and L- selenocystine to produce L-alanine	sufS	ko:K11717	2.8.1.7, 4.4.1.16	Aminotransferase class-V
GC_00000038	All_core	A_sp_HMT_448_F0400	23	24	0.690911	0.878808	sufS: cysteine desulfurase, SufS family	Catalyzes the removal of elemental sulfur and selenium atoms from L-cysteine, L-cystine, L-selenocysteine, and L- selenocystine to produce L-alanine	sufS	ko:K11717	2.8.1.7, 4.4.1.16	Aminotransferase class-V
GC_00000038	All_core	A_sp_HMT_848_F0332	23	24	0.690911	0.878808	sufS: cysteine desulfurase, SufS family	Catalyzes the removal of elemental sulfur and selenium atoms from L-cysteine, L-cystine, L-selenocysteine, and L- selenocystine to produce L-alanine	sufS	ko:K11717	2.8.1.7, 4.4.1.16	Aminotransferase class-V
GC_00000038	All_core	A_sp_HMT_849_F0330	23	24	0.690911	0.878808	sufS: cysteine desulfurase, SufS family	Catalyzes the removal of elemental sulfur and selenium atoms from L-cysteine, L-cystine, L-selenocysteine, and L- selenocystine to produce L-alanine	sufS	ko:K11717	2.8.1.7, 4.4.1.16	Aminotransferase class-V
GC_00000038	All_core	A_sp_HMT_877_F0543	23	24	0.690911	0.878808	sufS: cysteine desulfurase, SufS family	Catalyzes the removal of elemental sulfur and selenium atoms from L-cysteine, L-cystine, L-selenocysteine, and L- selenocystine to produce L-alanine	sufS	ko:K11717	2.8.1.7, 4.4.1.16	Aminotransferase class-V
GC_00000038	All_core	A_sp_ICM39	23	24	0.690911	0.878808	sufS: cysteine desulfurase, SufS family	Catalyzes the removal of elemental sulfur and selenium atoms from L-cysteine, L-cystine, L-selenocysteine, and L- selenocystine to produce L-alanine	sufS	ko:K11717	2.8.1.7, 4.4.1.16	Aminotransferase class-V
GC_00000038	All_core	A_sp_ICM47	23	24	0.690911	0.878808	sufS: cysteine desulfurase, SufS family	Catalyzes the removal of elemental sulfur and selenium atoms from L-cysteine, L-cystine, L-selenocysteine, and L- selenocystine to produce L-alanine	sufS	ko:K11717	2.8.1.7, 4.4.1.16	Aminotransferase class-V
GC_00000038	All_core	A_sp_ICM58	23	24	0.690911	0.878808	sufS: cysteine desulfurase, SufS family	Catalyzes the removal of elemental sulfur and selenium atoms from L-cysteine, L-cystine, L-selenocysteine, and L- selenocystine to produce L-alanine	sufS	ko:K11717	2.8.1.7, 4.4.1.16	Aminotransferase class-V
GC_00000039	All_core	A_graevenitzii_F0530	23	24	0.865175	0.884844	fumC_II: fumarate hydratase, class II	Involved in the TCA cycle. Catalyzes the stereospecific interconversion of fumarate to L-malate	fumC	ko:K01679	4.2.1.2	Lyase
GC_00000039	All_core	A_johnsonii_F0510	23	24	0.865175	0.884844	fumC_II: fumarate hydratase, class II	Involved in the TCA cycle. Catalyzes the stereospecific interconversion of fumarate to L-malate	fumC	ko:K01679	4.2.1.2	Lyase
GC_00000039	All_core	A_massiliensis_F0489	23	24	0.865175	0.884844	fumC_II: fumarate hydratase, class II	Involved in the TCA cycle. Catalyzes the stereospecific interconversion of fumarate to L-malate	fumC	ko:K01679	4.2.1.2	Lyase
GC_00000039	All_core	A_massiliensis_F0489	23	24	0.865175	0.884844		Involved in the TCA cycle. Catalyzes the stereospecific interconversion of fumarate to L-malate	fumC	ko:K01679	4.2.1.2	Lyase
GC_00000039	All_core	A_meyeri_ATCC_35568	23	24	0.865175	0.884844	fumC_II: fumarate hydratase, class II	Involved in the TCA cycle. Catalyzes the stereospecific interconversion of fumarate to L-malate	fumC	ko:K01679	4.2.1.2	Lyase
GC_00000039	All_core	A_meyeri_W712	23	24	0.865175	0.884844	fumC_II: fumarate hydratase, class II	Involved in the TCA cycle. Catalyzes the stereospecific interconversion of fumarate to L-malate	fumC	ko:K01679	4.2.1.2	Lyase
GC_00000039	All_core	A_odontolyticus_ATCC_17929	23	24	0.865175	0.884844	fumC_II: fumarate hydratase, class II	Involved in the TCA cycle. Catalyzes the stereospecific interconversion of fumarate to L-malate	fumC	ko:K01679	4.2.1.2	Lyase
GC_00000039	All_core	A_odontolyticus_ATCC_17982	23	24	0.865175	0.884844	fumC_II: fumarate hydratase, class II	Involved in the TCA cycle. Catalyzes the stereospecific interconversion of fumarate to L-malate	fumC	ko:K01679	4.2.1.2	Lyase
GC_00000039	All_core	A_odontolyticus_F0309	23	24	0.865175	0.884844	fumC_II: fumarate hydratase, class II	Involved in the TCA cycle. Catalyzes the stereospecific interconversion of fumarate to L-malate	fumC	ko:K01679	4.2.1.2	Lyase
GC_00000039	All_core	A_odontolyticus_XH001	23	24	0.865175	0.884844	fumC_II: fumarate hydratase, class II	Involved in the TCA cycle. Catalyzes the stereospecific interconversion of fumarate to L-malate	fumC	ko:K01679	4.2.1.2	Lyase
GC_00000039	All_core	A_sp_HMT_170_F0386	23	24	0.865175	0.884844	fumC_II: fumarate hydratase, class II	Involved in the TCA cycle. Catalyzes the stereospecific interconversion of fumarate to L-malate	fumC	ko:K01679	4.2.1.2	Lyase
GC_00000039	All_core	A_sp_HMT_171_F0337	23	24	0.865175	0.884844	fumC_II: fumarate hydratase, class II	Involved in the TCA cycle. Catalyzes the stereospecific interconversion of fumarate to L-malate	fumC	ko:K01679	4.2.1.2	Lyase
GC_00000039	All_core	A_sp_HMT_172_F0311	23	24	0.865175	0.884844	fumC_II: fumarate hydratase, class II	Involved in the TCA cycle. Catalyzes the stereospecific interconversion of fumarate to L-malate	fumC	ko:K01679	4.2.1.2	Lyase
GC_00000039	All_core	A_sp_HMT_175_F0384	23	24	0.865175	0.884844	fumC_II: fumarate hydratase, class II	Involved in the TCA cycle. Catalyzes the stereospecific interconversion of fumarate to L-malate	fumC	ko:K01679	4.2.1.2	Lyase
GC_00000039	All_core	A_sp_HMT_178_F0338	23	24	0.865175	0.884844	fumC_II: fumarate hydratase, class II	Involved in the TCA cycle. Catalyzes the stereospecific interconversion of fumarate to L-malate	fumC	ko:K01679	4.2.1.2	Lyase
GC_00000039	All_core	A_sp_HMT_180_F0310	23	24	0.865175	0.884844	fumC_II: fumarate hydratase, class II	Involved in the TCA cycle. Catalyzes the stereospecific interconversion of fumarate to L-malate	fumC	ko:K01679	4.2.1.2	Lyase
GC_00000039	All_core	A_sp_HMT_414_F0588	23	24	0.865175	0.884844	fumC_II: fumarate hydratase, class II	Involved in the TCA cycle. Catalyzes the stereospecific interconversion of fumarate to L-malate	fumC	ko:K01679	4.2.1.2	Lyase
GC_00000039	All_core	A_sp_HMT_448_F0400	23	24	0.865175	0.884844	fumC_II: fumarate hydratase, class II	Involved in the TCA cycle. Catalyzes the stereospecific interconversion of fumarate to L-malate	fumC	ko:K01679	4.2.1.2	Lyase
GC_00000039	All_core	A_sp_HMT_848_F0332	23	24	0.865175	0.884844	fumC_II: fumarate hydratase, class II	Involved in the TCA cycle. Catalyzes the stereospecific interconversion of fumarate to L-malate	fumC	ko:K01679	4.2.1.2	Lyase
GC_00000039	All_core	A_sp_HMT_849_F0330	23	24	0.865175	0.884844	fumC_II: fumarate hydratase, class II	Involved in the TCA cycle. Catalyzes the stereospecific interconversion of fumarate to L-malate	fumC	ko:K01679	4.2.1.2	Lyase
GC_00000039	All_core	A_sp_HMT_877_F0543	23	24	0.865175	0.884844	fumC_II: fumarate hydratase, class II	Involved in the TCA cycle. Catalyzes the stereospecific interconversion of fumarate to L-malate	fumC	ko:K01679	4.2.1.2	Lyase
GC_00000039	All_core	A_sp_ICM39	23	24	0.865175	0.884844	fumC_II: fumarate hydratase, class II	Involved in the TCA cycle. Catalyzes the stereospecific interconversion of fumarate to L-malate	fumC	ko:K01679	4.2.1.2	Lyase
GC_00000039	All_core	A_sp_ICM47	23	24	0.865175	0.884844	fumC_II: fumarate hydratase, class II	Involved in the TCA cycle. Catalyzes the stereospecific interconversion of fumarate to L-malate	fumC	ko:K01679	4.2.1.2	Lyase
GC_00000039	All_core	A_sp_ICM58	23	24	0.865175	0.884844	fumC_II: fumarate hydratase, class II	Involved in the TCA cycle. Catalyzes the stereospecific interconversion of fumarate to L-malate	fumC	ko:K01679	4.2.1.2	Lyase
GC_00000040	All_core	A_graevenitzii_F0530	23	24	0.838474	0.877814	eno: phosphopyruvate hydratase	Catalyzes the reversible conversion of 2- phosphoglycerate into phosphoenolpyruvate. It is essential for the degradation of carbohydrates via glycolysis	eno	ko:K01689	4.2.1.11	Enolase, C-terminal TIM barrel domain
GC_00000040	All_core	A_johnsonii_F0510	23	24	0.838474	0.877814	eno: phosphopyruvate hydratase	Catalyzes the reversible conversion of 2- phosphoglycerate into phosphoenolpyruvate. It is essential for the degradation of carbohydrates via glycolysis	eno	ko:K01689	4.2.1.11	Enolase, C-terminal TIM barrel domain
GC_00000040	All_core	A_massiliensis_F0489	23	24	0.838474	0.877814	eno: phosphopyruvate hydratase	Catalyzes the reversible conversion of 2- phosphoglycerate into phosphoenolpyruvate. It is essential for the degradation of carbohydrates via glycolysis	eno	ko:K01689	4.2.1.11	Enolase, C-terminal TIM barrel domain
GC_00000040	All_core	A_meyeri_ATCC_35568	23	24	0.838474	0.877814	eno: phosphopyruvate hydratase	Catalyzes the reversible conversion of 2- phosphoglycerate into phosphoenolpyruvate. It is essential for the degradation of carbohydrates via glycolysis	eno	ko:K01689	4.2.1.11	Enolase, C-terminal TIM barrel domain
GC_00000040	All_core	A_meyeri_ATCC_35568	23	24	0.838474	0.877814		Catalyzes the reversible conversion of 2- phosphoglycerate into phosphoenolpyruvate. It is essential for the degradation of carbohydrates via glycolysis	eno	ko:K01689	4.2.1.11	Enolase, N-terminal domain
GC_00000040	All_core	A_meyeri_W712	23	24	0.838474	0.877814	eno: phosphopyruvate hydratase	Catalyzes the reversible conversion of 2- phosphoglycerate into phosphoenolpyruvate. It is essential for the degradation of carbohydrates via glycolysis	eno	ko:K01689	4.2.1.11	Enolase, C-terminal TIM barrel domain
GC_00000040	All_core	A_odontolyticus_ATCC_17929	23	24	0.838474	0.877814	eno: phosphopyruvate hydratase	Catalyzes the reversible conversion of 2- phosphoglycerate into phosphoenolpyruvate. It is essential for the degradation of carbohydrates via glycolysis	eno	ko:K01689	4.2.1.11	Enolase, C-terminal TIM barrel domain
GC_00000040	All_core	A_odontolyticus_ATCC_17982	23	24	0.838474	0.877814	eno: phosphopyruvate hydratase	Catalyzes the reversible conversion of 2- phosphoglycerate into phosphoenolpyruvate. It is essential for the degradation of carbohydrates via glycolysis	eno	ko:K01689	4.2.1.11	Enolase, C-terminal TIM barrel domain
GC_00000040	All_core	A_odontolyticus_F0309	23	24	0.838474	0.877814	eno: phosphopyruvate hydratase	Catalyzes the reversible conversion of 2- phosphoglycerate into phosphoenolpyruvate. It is essential for the degradation of carbohydrates via glycolysis	eno	ko:K01689	4.2.1.11	Enolase, C-terminal TIM barrel domain
GC_00000040	All_core	A_odontolyticus_XH001	23	24	0.838474	0.877814	eno: phosphopyruvate hydratase	Catalyzes the reversible conversion of 2- phosphoglycerate into phosphoenolpyruvate. It is essential for the degradation of carbohydrates via glycolysis	eno	ko:K01689	4.2.1.11	Enolase, C-terminal TIM barrel domain
GC_00000040	All_core	A_sp_HMT_170_F0386	23	24	0.838474	0.877814	eno: phosphopyruvate hydratase	Catalyzes the reversible conversion of 2- phosphoglycerate into phosphoenolpyruvate. It is essential for the degradation of carbohydrates via glycolysis	eno	ko:K01689	4.2.1.11	Enolase, C-terminal TIM barrel domain
GC_00000040	All_core	A_sp_HMT_171_F0337	23	24	0.838474	0.877814	eno: phosphopyruvate hydratase	Catalyzes the reversible conversion of 2- phosphoglycerate into phosphoenolpyruvate. It is essential for the degradation of carbohydrates via glycolysis	eno	ko:K01689	4.2.1.11	Enolase, C-terminal TIM barrel domain
GC_00000040	All_core	A_sp_HMT_172_F0311	23	24	0.838474	0.877814	eno: phosphopyruvate hydratase	Catalyzes the reversible conversion of 2- phosphoglycerate into phosphoenolpyruvate. It is essential for the degradation of carbohydrates via glycolysis	eno	ko:K01689	4.2.1.11	Enolase, C-terminal TIM barrel domain
GC_00000040	All_core	A_sp_HMT_175_F0384	23	24	0.838474	0.877814	eno: phosphopyruvate hydratase	Catalyzes the reversible conversion of 2- phosphoglycerate into phosphoenolpyruvate. It is essential for the degradation of carbohydrates via glycolysis	eno	ko:K01689	4.2.1.11	Enolase, C-terminal TIM barrel domain
GC_00000040	All_core	A_sp_HMT_178_F0338	23	24	0.838474	0.877814	eno: phosphopyruvate hydratase	Catalyzes the reversible conversion of 2- phosphoglycerate into phosphoenolpyruvate. It is essential for the degradation of carbohydrates via glycolysis	eno	ko:K01689	4.2.1.11	Enolase, C-terminal TIM barrel domain
GC_00000040	All_core	A_sp_HMT_180_F0310	23	24	0.838474	0.877814	eno: phosphopyruvate hydratase	Catalyzes the reversible conversion of 2- phosphoglycerate into phosphoenolpyruvate. It is essential for the degradation of carbohydrates via glycolysis	eno	ko:K01689	4.2.1.11	Enolase, C-terminal TIM barrel domain
GC_00000040	All_core	A_sp_HMT_414_F0588	23	24	0.838474	0.877814	eno: phosphopyruvate hydratase	Catalyzes the reversible conversion of 2- phosphoglycerate into phosphoenolpyruvate. It is essential for the degradation of carbohydrates via glycolysis	eno	ko:K01689	4.2.1.11	Enolase, C-terminal TIM barrel domain
GC_00000040	All_core	A_sp_HMT_448_F0400	23	24	0.838474	0.877814	eno: phosphopyruvate hydratase	Catalyzes the reversible conversion of 2- phosphoglycerate into phosphoenolpyruvate. It is essential for the degradation of carbohydrates via glycolysis	eno	ko:K01689	4.2.1.11	Enolase, C-terminal TIM barrel domain
GC_00000040	All_core	A_sp_HMT_848_F0332	23	24	0.838474	0.877814	eno: phosphopyruvate hydratase	Catalyzes the reversible conversion of 2- phosphoglycerate into phosphoenolpyruvate. It is essential for the degradation of carbohydrates via glycolysis	eno	ko:K01689	4.2.1.11	Enolase, C-terminal TIM barrel domain
GC_00000040	All_core	A_sp_HMT_849_F0330	23	24	0.838474	0.877814	eno: phosphopyruvate hydratase	Catalyzes the reversible conversion of 2- phosphoglycerate into phosphoenolpyruvate. It is essential for the degradation of carbohydrates via glycolysis	eno	ko:K01689	4.2.1.11	Enolase, C-terminal TIM barrel domain
GC_00000040	All_core	A_sp_HMT_877_F0543	23	24	0.838474	0.877814	eno: phosphopyruvate hydratase	Catalyzes the reversible conversion of 2- phosphoglycerate into phosphoenolpyruvate. It is essential for the degradation of carbohydrates via glycolysis	eno	ko:K01689	4.2.1.11	Enolase, C-terminal TIM barrel domain
GC_00000040	All_core	A_sp_ICM39	23	24	0.838474	0.877814	eno: phosphopyruvate hydratase	Catalyzes the reversible conversion of 2- phosphoglycerate into phosphoenolpyruvate. It is essential for the degradation of carbohydrates via glycolysis	eno	ko:K01689	4.2.1.11	Enolase, C-terminal TIM barrel domain
GC_00000040	All_core	A_sp_ICM47	23	24	0.838474	0.877814	eno: phosphopyruvate hydratase	Catalyzes the reversible conversion of 2- phosphoglycerate into phosphoenolpyruvate. It is essential for the degradation of carbohydrates via glycolysis	eno	ko:K01689	4.2.1.11	Enolase, C-terminal TIM barrel domain
GC_00000040	All_core	A_sp_ICM58	23	24	0.838474	0.877814	eno: phosphopyruvate hydratase	Catalyzes the reversible conversion of 2- phosphoglycerate into phosphoenolpyruvate. It is essential for the degradation of carbohydrates via glycolysis	eno	ko:K01689	4.2.1.11	Enolase, C-terminal TIM barrel domain
GC_00000042	All_core	A_graevenitzii_F0530	23	24	0.720286	0.827236	6PF1K_euk: 6-phosphofructokinase	Catalyzes the phosphorylation of D-fructose 6-phosphate to fructose 1, 6-bisphosphate by ATP, the first committing step of glycolysis	pfkA	ko:K00850, ko:K21071	2.7.1.11, 2.7.1.90	Phosphofructokinase
GC_00000042	All_core	A_johnsonii_F0510	23	24	0.720286	0.827236	6PF1K_euk: 6-phosphofructokinase	Catalyzes the phosphorylation of D-fructose 6-phosphate to fructose 1, 6-bisphosphate by ATP, the first committing step of glycolysis	pfkA	ko:K00850, ko:K21071	2.7.1.11, 2.7.1.90	Phosphofructokinase
GC_00000042	All_core	A_massiliensis_F0489	23	24	0.720286	0.827236	6PF1K_euk: 6-phosphofructokinase	Catalyzes the phosphorylation of D-fructose 6-phosphate to fructose 1, 6-bisphosphate by ATP, the first committing step of glycolysis	pfkA	ko:K00850, ko:K21071	2.7.1.11, 2.7.1.90	Phosphofructokinase
GC_00000042	All_core	A_meyeri_ATCC_35568	23	24	0.720286	0.827236	6PF1K_euk: 6-phosphofructokinase	Catalyzes the phosphorylation of D-fructose 6-phosphate to fructose 1, 6-bisphosphate by ATP, the first committing step of glycolysis	pfkA	ko:K00850, ko:K21071	2.7.1.11, 2.7.1.90	Phosphofructokinase
GC_00000042	All_core	A_meyeri_W712	23	24	0.720286	0.827236	6PF1K_euk: 6-phosphofructokinase	Catalyzes the phosphorylation of D-fructose 6-phosphate to fructose 1, 6-bisphosphate by ATP, the first committing step of glycolysis	pfkA	ko:K00850, ko:K21071	2.7.1.11, 2.7.1.90	Phosphofructokinase
GC_00000042	All_core	A_odontolyticus_ATCC_17929	23	24	0.720286	0.827236	6PF1K_euk: 6-phosphofructokinase	Catalyzes the phosphorylation of D-fructose 6-phosphate to fructose 1, 6-bisphosphate by ATP, the first committing step of glycolysis	pfkA	ko:K00850, ko:K21071	2.7.1.11, 2.7.1.90	Phosphofructokinase
GC_00000042	All_core	A_odontolyticus_ATCC_17982	23	24	0.720286	0.827236	6PF1K_euk: 6-phosphofructokinase	Catalyzes the phosphorylation of D-fructose 6-phosphate to fructose 1, 6-bisphosphate by ATP, the first committing step of glycolysis	pfkA	ko:K00850, ko:K21071	2.7.1.11, 2.7.1.90	Phosphofructokinase
GC_00000042	All_core	A_odontolyticus_F0309	23	24	0.720286	0.827236	6PF1K_euk: 6-phosphofructokinase	Catalyzes the phosphorylation of D-fructose 6-phosphate to fructose 1, 6-bisphosphate by ATP, the first committing step of glycolysis	pfkA	ko:K00850, ko:K21071	2.7.1.11, 2.7.1.90	Phosphofructokinase
GC_00000042	All_core	A_odontolyticus_XH001	23	24	0.720286	0.827236	6PF1K_euk: 6-phosphofructokinase	Catalyzes the phosphorylation of D-fructose 6-phosphate to fructose 1, 6-bisphosphate by ATP, the first committing step of glycolysis	pfkA	ko:K00850, ko:K21071	2.7.1.11, 2.7.1.90	Phosphofructokinase
GC_00000042	All_core	A_sp_HMT_170_F0386	23	24	0.720286	0.827236	6PF1K_euk: 6-phosphofructokinase	Catalyzes the phosphorylation of D-fructose 6-phosphate to fructose 1, 6-bisphosphate by ATP, the first committing step of glycolysis	pfkA	ko:K00850, ko:K21071	2.7.1.11, 2.7.1.90	Phosphofructokinase
GC_00000042	All_core	A_sp_HMT_171_F0337	23	24	0.720286	0.827236	6PF1K_euk: 6-phosphofructokinase	Catalyzes the phosphorylation of D-fructose 6-phosphate to fructose 1, 6-bisphosphate by ATP, the first committing step of glycolysis	pfkA	ko:K00850, ko:K21071	2.7.1.11, 2.7.1.90	Phosphofructokinase
GC_00000042	All_core	A_sp_HMT_172_F0311	23	24	0.720286	0.827236	6PF1K_euk: 6-phosphofructokinase	Catalyzes the phosphorylation of D-fructose 6-phosphate to fructose 1, 6-bisphosphate by ATP, the first committing step of glycolysis	pfkA	ko:K00850, ko:K21071	2.7.1.11, 2.7.1.90	Phosphofructokinase
GC_00000042	All_core	A_sp_HMT_175_F0384	23	24	0.720286	0.827236	6PF1K_euk: 6-phosphofructokinase	Catalyzes the phosphorylation of D-fructose 6-phosphate to fructose 1, 6-bisphosphate by ATP, the first committing step of glycolysis	pfkA	ko:K00850, ko:K21071	2.7.1.11, 2.7.1.90	Phosphofructokinase
GC_00000042	All_core	A_sp_HMT_178_F0338	23	24	0.720286	0.827236	6PF1K_euk: 6-phosphofructokinase	Catalyzes the phosphorylation of D-fructose 6-phosphate to fructose 1, 6-bisphosphate by ATP, the first committing step of glycolysis	pfkA	ko:K00850, ko:K21071	2.7.1.11, 2.7.1.90	Phosphofructokinase
GC_00000042	All_core	A_sp_HMT_180_F0310	23	24	0.720286	0.827236	6PF1K_euk: 6-phosphofructokinase	Catalyzes the phosphorylation of D-fructose 6-phosphate to fructose 1, 6-bisphosphate by ATP, the first committing step of glycolysis	pfkA	ko:K00850, ko:K21071	2.7.1.11, 2.7.1.90	Phosphofructokinase
GC_00000042	All_core	A_sp_HMT_414_F0588	23	24	0.720286	0.827236	6PF1K_euk: 6-phosphofructokinase	Catalyzes the phosphorylation of D-fructose 6-phosphate to fructose 1, 6-bisphosphate by ATP, the first committing step of glycolysis	pfkA	ko:K00850, ko:K21071	2.7.1.11, 2.7.1.90	Phosphofructokinase
GC_00000042	All_core	A_sp_HMT_448_F0400	23	24	0.720286	0.827236	6PF1K_euk: 6-phosphofructokinase	Catalyzes the phosphorylation of D-fructose 6-phosphate to fructose 1, 6-bisphosphate by ATP, the first committing step of glycolysis	pfkA	ko:K00850, ko:K21071	2.7.1.11, 2.7.1.90	Phosphofructokinase
GC_00000042	All_core	A_sp_HMT_848_F0332	23	24	0.720286	0.827236	6PF1K_euk: 6-phosphofructokinase	Catalyzes the phosphorylation of D-fructose 6-phosphate to fructose 1, 6-bisphosphate by ATP, the first committing step of glycolysis	pfkA	ko:K00850, ko:K21071	2.7.1.11, 2.7.1.90	Phosphofructokinase
GC_00000042	All_core	A_sp_HMT_849_F0330	23	24	0.720286	0.827236		Catalyzes the phosphorylation of D-fructose 6-phosphate to fructose 1, 6-bisphosphate by ATP, the first committing step of glycolysis	pfkA	ko:K00850, ko:K21071	2.7.1.11, 2.7.1.90	Phosphofructokinase
GC_00000042	All_core	A_sp_HMT_849_F0330	23	24	0.720286	0.827236		Phosphofructokinase	pfkA	ko:K00850, ko:K21071	2.7.1.11, 2.7.1.90	Phosphofructokinase
GC_00000042	All_core	A_sp_HMT_877_F0543	23	24	0.720286	0.827236	6PF1K_euk: 6-phosphofructokinase	Catalyzes the phosphorylation of D-fructose 6-phosphate to fructose 1, 6-bisphosphate by ATP, the first committing step of glycolysis	pfkA	ko:K00850, ko:K21071	2.7.1.11, 2.7.1.90	Phosphofructokinase
GC_00000042	All_core	A_sp_ICM39	23	24	0.720286	0.827236	6PF1K_euk: 6-phosphofructokinase	Catalyzes the phosphorylation of D-fructose 6-phosphate to fructose 1, 6-bisphosphate by ATP, the first committing step of glycolysis	pfkA	ko:K00850, ko:K21071	2.7.1.11, 2.7.1.90	Phosphofructokinase
GC_00000042	All_core	A_sp_ICM47	23	24	0.720286	0.827236	6PF1K_euk: 6-phosphofructokinase	Catalyzes the phosphorylation of D-fructose 6-phosphate to fructose 1, 6-bisphosphate by ATP, the first committing step of glycolysis	pfkA	ko:K00850, ko:K21071	2.7.1.11, 2.7.1.90	Phosphofructokinase
GC_00000042	All_core	A_sp_ICM58	23	24	0.720286	0.827236	6PF1K_euk: 6-phosphofructokinase	Catalyzes the phosphorylation of D-fructose 6-phosphate to fructose 1, 6-bisphosphate by ATP, the first committing step of glycolysis	pfkA	ko:K00850, ko:K21071	2.7.1.11, 2.7.1.90	Phosphofructokinase
GC_00000043	All_core	A_graevenitzii_F0530	23	24	0.688137	0.811579		Belongs to the Fur family	zur	ko:K02076, ko:K03711, ko:K09823		Ferric uptake regulator family
GC_00000043	All_core	A_graevenitzii_F0530	23	24	0.688137	0.811579		Belongs to the Fur family	zur	ko:K02076, ko:K03711, ko:K09823		Ferric uptake regulator family
GC_00000043	All_core	A_johnsonii_F0510	23	24	0.688137	0.811579		Belongs to the Fur family	zur	ko:K02076, ko:K03711, ko:K09823		Ferric uptake regulator family
GC_00000043	All_core	A_massiliensis_F0489	23	24	0.688137	0.811579		Belongs to the Fur family	zur	ko:K02076, ko:K03711, ko:K09823		Ferric uptake regulator family
GC_00000043	All_core	A_meyeri_ATCC_35568	23	24	0.688137	0.811579		Belongs to the Fur family	zur	ko:K02076, ko:K03711, ko:K09823		Ferric uptake regulator family
GC_00000043	All_core	A_meyeri_W712	23	24	0.688137	0.811579		Belongs to the Fur family	zur	ko:K02076, ko:K03711, ko:K09823		Ferric uptake regulator family
GC_00000043	All_core	A_odontolyticus_ATCC_17929	23	24	0.688137	0.811579		Belongs to the Fur family	zur	ko:K02076, ko:K03711, ko:K09823		Ferric uptake regulator family
GC_00000043	All_core	A_odontolyticus_ATCC_17982	23	24	0.688137	0.811579		Belongs to the Fur family	zur	ko:K02076, ko:K03711, ko:K09823		Ferric uptake regulator family
GC_00000043	All_core	A_odontolyticus_F0309	23	24	0.688137	0.811579		Belongs to the Fur family	zur	ko:K02076, ko:K03711, ko:K09823		Ferric uptake regulator family
GC_00000043	All_core	A_odontolyticus_XH001	23	24	0.688137	0.811579		Belongs to the Fur family	zur	ko:K02076, ko:K03711, ko:K09823		Ferric uptake regulator family
GC_00000043	All_core	A_sp_HMT_170_F0386	23	24	0.688137	0.811579		Belongs to the Fur family	zur	ko:K02076, ko:K03711, ko:K09823		Ferric uptake regulator family
GC_00000043	All_core	A_sp_HMT_171_F0337	23	24	0.688137	0.811579		Belongs to the Fur family	zur	ko:K02076, ko:K03711, ko:K09823		Ferric uptake regulator family
GC_00000043	All_core	A_sp_HMT_172_F0311	23	24	0.688137	0.811579		Belongs to the Fur family	zur	ko:K02076, ko:K03711, ko:K09823		Ferric uptake regulator family
GC_00000043	All_core	A_sp_HMT_175_F0384	23	24	0.688137	0.811579		Belongs to the Fur family	zur	ko:K02076, ko:K03711, ko:K09823		Ferric uptake regulator family
GC_00000043	All_core	A_sp_HMT_178_F0338	23	24	0.688137	0.811579		Belongs to the Fur family	zur	ko:K02076, ko:K03711, ko:K09823		Ferric uptake regulator family
GC_00000043	All_core	A_sp_HMT_180_F0310	23	24	0.688137	0.811579		Belongs to the Fur family	zur	ko:K02076, ko:K03711, ko:K09823		Ferric uptake regulator family
GC_00000043	All_core	A_sp_HMT_414_F0588	23	24	0.688137	0.811579		Belongs to the Fur family	zur	ko:K02076, ko:K03711, ko:K09823		Ferric uptake regulator family
GC_00000043	All_core	A_sp_HMT_448_F0400	23	24	0.688137	0.811579		Belongs to the Fur family	zur	ko:K02076, ko:K03711, ko:K09823		Ferric uptake regulator family
GC_00000043	All_core	A_sp_HMT_848_F0332	23	24	0.688137	0.811579		Belongs to the Fur family	zur	ko:K02076, ko:K03711, ko:K09823		Ferric uptake regulator family
GC_00000043	All_core	A_sp_HMT_849_F0330	23	24	0.688137	0.811579		Belongs to the Fur family	zur	ko:K02076, ko:K03711, ko:K09823		Ferric uptake regulator family
GC_00000043	All_core	A_sp_HMT_877_F0543	23	24	0.688137	0.811579		Belongs to the Fur family	zur	ko:K02076, ko:K03711, ko:K09823		Ferric uptake regulator family
GC_00000043	All_core	A_sp_ICM39	23	24	0.688137	0.811579		Belongs to the Fur family	zur	ko:K02076, ko:K03711, ko:K09823		Ferric uptake regulator family
GC_00000043	All_core	A_sp_ICM47	23	24	0.688137	0.811579		Belongs to the Fur family	zur	ko:K02076, ko:K03711, ko:K09823		Ferric uptake regulator family
GC_00000043	All_core	A_sp_ICM58	23	24	0.688137	0.811579		Belongs to the Fur family	zur	ko:K02076, ko:K03711, ko:K09823		Ferric uptake regulator family
GC_00000044	All_core	A_graevenitzii_F0530	23	24	0.773559	0.872869	T6A_TsaD_YgjD: tRNA threonylcarbamoyl adenosine modification protein TsaD	Required for the formation of a threonylcarbamoyl group on adenosine at position 37 (t(6)A37) in tRNAs that read codons beginning with adenine. Is involved in the transfer of the threonylcarbamoyl moiety of threonylcarbamoyl-AMP (TC-AMP) to the N6 group of A37, together with TsaE and TsaB. TsaD likely plays a direct catalytic role in this reaction	tsaD	ko:K01409, ko:K03070	2.3.1.234	Glycoprotease family
GC_00000044	All_core	A_johnsonii_F0510	23	24	0.773559	0.872869	T6A_TsaD_YgjD: tRNA threonylcarbamoyl adenosine modification protein TsaD	Required for the formation of a threonylcarbamoyl group on adenosine at position 37 (t(6)A37) in tRNAs that read codons beginning with adenine. Is involved in the transfer of the threonylcarbamoyl moiety of threonylcarbamoyl-AMP (TC-AMP) to the N6 group of A37, together with TsaE and TsaB. TsaD likely plays a direct catalytic role in this reaction	tsaD	ko:K01409, ko:K03070	2.3.1.234	Glycoprotease family
GC_00000044	All_core	A_massiliensis_F0489	23	24	0.773559	0.872869	T6A_TsaD_YgjD: tRNA threonylcarbamoyl adenosine modification protein TsaD	Required for the formation of a threonylcarbamoyl group on adenosine at position 37 (t(6)A37) in tRNAs that read codons beginning with adenine. Is involved in the transfer of the threonylcarbamoyl moiety of threonylcarbamoyl-AMP (TC-AMP) to the N6 group of A37, together with TsaE and TsaB. TsaD likely plays a direct catalytic role in this reaction	tsaD	ko:K01409, ko:K03070	2.3.1.234	Glycoprotease family
GC_00000044	All_core	A_meyeri_ATCC_35568	23	24	0.773559	0.872869	T6A_TsaD_YgjD: tRNA threonylcarbamoyl adenosine modification protein TsaD	Required for the formation of a threonylcarbamoyl group on adenosine at position 37 (t(6)A37) in tRNAs that read codons beginning with adenine. Is involved in the transfer of the threonylcarbamoyl moiety of threonylcarbamoyl-AMP (TC-AMP) to the N6 group of A37, together with TsaE and TsaB. TsaD likely plays a direct catalytic role in this reaction	tsaD	ko:K01409, ko:K03070	2.3.1.234	Glycoprotease family
GC_00000044	All_core	A_meyeri_W712	23	24	0.773559	0.872869	T6A_TsaD_YgjD: tRNA threonylcarbamoyl adenosine modification protein TsaD	Required for the formation of a threonylcarbamoyl group on adenosine at position 37 (t(6)A37) in tRNAs that read codons beginning with adenine. Is involved in the transfer of the threonylcarbamoyl moiety of threonylcarbamoyl-AMP (TC-AMP) to the N6 group of A37, together with TsaE and TsaB. TsaD likely plays a direct catalytic role in this reaction	tsaD	ko:K01409, ko:K03070	2.3.1.234	Glycoprotease family
GC_00000044	All_core	A_odontolyticus_ATCC_17929	23	24	0.773559	0.872869		Required for the formation of a threonylcarbamoyl group on adenosine at position 37 (t(6)A37) in tRNAs that read codons beginning with adenine. Is involved in the transfer of the threonylcarbamoyl moiety of threonylcarbamoyl-AMP (TC-AMP) to the N6 group of A37, together with TsaE and TsaB. TsaD likely plays a direct catalytic role in this reaction	tsaD	ko:K01409, ko:K03070	2.3.1.234	Glycoprotease family
GC_00000044	All_core	A_odontolyticus_ATCC_17929	23	24	0.773559	0.872869		Required for the formation of a threonylcarbamoyl group on adenosine at position 37 (t(6)A37) in tRNAs that read codons beginning with adenine. Is involved in the transfer of the threonylcarbamoyl moiety of threonylcarbamoyl-AMP (TC-AMP) to the N6 group of A37, together with TsaE and TsaB. TsaD likely plays a direct catalytic role in this reaction	tsaD	ko:K01409, ko:K03070	2.3.1.234	Glycoprotease family
GC_00000044	All_core	A_odontolyticus_ATCC_17982	23	24	0.773559	0.872869	T6A_TsaD_YgjD: tRNA threonylcarbamoyl adenosine modification protein TsaD	Required for the formation of a threonylcarbamoyl group on adenosine at position 37 (t(6)A37) in tRNAs that read codons beginning with adenine. Is involved in the transfer of the threonylcarbamoyl moiety of threonylcarbamoyl-AMP (TC-AMP) to the N6 group of A37, together with TsaE and TsaB. TsaD likely plays a direct catalytic role in this reaction	tsaD	ko:K01409, ko:K03070	2.3.1.234	Glycoprotease family
GC_00000044	All_core	A_odontolyticus_F0309	23	24	0.773559	0.872869	T6A_TsaD_YgjD: tRNA threonylcarbamoyl adenosine modification protein TsaD	Required for the formation of a threonylcarbamoyl group on adenosine at position 37 (t(6)A37) in tRNAs that read codons beginning with adenine. Is involved in the transfer of the threonylcarbamoyl moiety of threonylcarbamoyl-AMP (TC-AMP) to the N6 group of A37, together with TsaE and TsaB. TsaD likely plays a direct catalytic role in this reaction	tsaD	ko:K01409, ko:K03070	2.3.1.234	Glycoprotease family
GC_00000044	All_core	A_odontolyticus_XH001	23	24	0.773559	0.872869	T6A_TsaD_YgjD: tRNA threonylcarbamoyl adenosine modification protein TsaD	Required for the formation of a threonylcarbamoyl group on adenosine at position 37 (t(6)A37) in tRNAs that read codons beginning with adenine. Is involved in the transfer of the threonylcarbamoyl moiety of threonylcarbamoyl-AMP (TC-AMP) to the N6 group of A37, together with TsaE and TsaB. TsaD likely plays a direct catalytic role in this reaction	tsaD	ko:K01409, ko:K03070	2.3.1.234	Glycoprotease family
GC_00000044	All_core	A_sp_HMT_170_F0386	23	24	0.773559	0.872869	T6A_TsaD_YgjD: tRNA threonylcarbamoyl adenosine modification protein TsaD	Required for the formation of a threonylcarbamoyl group on adenosine at position 37 (t(6)A37) in tRNAs that read codons beginning with adenine. Is involved in the transfer of the threonylcarbamoyl moiety of threonylcarbamoyl-AMP (TC-AMP) to the N6 group of A37, together with TsaE and TsaB. TsaD likely plays a direct catalytic role in this reaction	tsaD	ko:K01409, ko:K03070	2.3.1.234	Glycoprotease family
GC_00000044	All_core	A_sp_HMT_171_F0337	23	24	0.773559	0.872869	T6A_TsaD_YgjD: tRNA threonylcarbamoyl adenosine modification protein TsaD	Required for the formation of a threonylcarbamoyl group on adenosine at position 37 (t(6)A37) in tRNAs that read codons beginning with adenine. Is involved in the transfer of the threonylcarbamoyl moiety of threonylcarbamoyl-AMP (TC-AMP) to the N6 group of A37, together with TsaE and TsaB. TsaD likely plays a direct catalytic role in this reaction	tsaD	ko:K01409, ko:K03070	2.3.1.234	Glycoprotease family
GC_00000044	All_core	A_sp_HMT_172_F0311	23	24	0.773559	0.872869	T6A_TsaD_YgjD: tRNA threonylcarbamoyl adenosine modification protein TsaD	Required for the formation of a threonylcarbamoyl group on adenosine at position 37 (t(6)A37) in tRNAs that read codons beginning with adenine. Is involved in the transfer of the threonylcarbamoyl moiety of threonylcarbamoyl-AMP (TC-AMP) to the N6 group of A37, together with TsaE and TsaB. TsaD likely plays a direct catalytic role in this reaction	tsaD	ko:K01409, ko:K03070	2.3.1.234	Glycoprotease family
GC_00000044	All_core	A_sp_HMT_175_F0384	23	24	0.773559	0.872869	T6A_TsaD_YgjD: tRNA threonylcarbamoyl adenosine modification protein TsaD	Required for the formation of a threonylcarbamoyl group on adenosine at position 37 (t(6)A37) in tRNAs that read codons beginning with adenine. Is involved in the transfer of the threonylcarbamoyl moiety of threonylcarbamoyl-AMP (TC-AMP) to the N6 group of A37, together with TsaE and TsaB. TsaD likely plays a direct catalytic role in this reaction	tsaD	ko:K01409, ko:K03070	2.3.1.234	Glycoprotease family
GC_00000044	All_core	A_sp_HMT_178_F0338	23	24	0.773559	0.872869	T6A_TsaD_YgjD: tRNA threonylcarbamoyl adenosine modification protein TsaD	Required for the formation of a threonylcarbamoyl group on adenosine at position 37 (t(6)A37) in tRNAs that read codons beginning with adenine. Is involved in the transfer of the threonylcarbamoyl moiety of threonylcarbamoyl-AMP (TC-AMP) to the N6 group of A37, together with TsaE and TsaB. TsaD likely plays a direct catalytic role in this reaction	tsaD	ko:K01409, ko:K03070	2.3.1.234	Glycoprotease family
GC_00000044	All_core	A_sp_HMT_180_F0310	23	24	0.773559	0.872869	T6A_TsaD_YgjD: tRNA threonylcarbamoyl adenosine modification protein TsaD	Required for the formation of a threonylcarbamoyl group on adenosine at position 37 (t(6)A37) in tRNAs that read codons beginning with adenine. Is involved in the transfer of the threonylcarbamoyl moiety of threonylcarbamoyl-AMP (TC-AMP) to the N6 group of A37, together with TsaE and TsaB. TsaD likely plays a direct catalytic role in this reaction	tsaD	ko:K01409, ko:K03070	2.3.1.234	Glycoprotease family
GC_00000044	All_core	A_sp_HMT_414_F0588	23	24	0.773559	0.872869	T6A_TsaD_YgjD: tRNA threonylcarbamoyl adenosine modification protein TsaD	Required for the formation of a threonylcarbamoyl group on adenosine at position 37 (t(6)A37) in tRNAs that read codons beginning with adenine. Is involved in the transfer of the threonylcarbamoyl moiety of threonylcarbamoyl-AMP (TC-AMP) to the N6 group of A37, together with TsaE and TsaB. TsaD likely plays a direct catalytic role in this reaction	tsaD	ko:K01409, ko:K03070	2.3.1.234	Glycoprotease family
GC_00000044	All_core	A_sp_HMT_448_F0400	23	24	0.773559	0.872869	T6A_TsaD_YgjD: tRNA threonylcarbamoyl adenosine modification protein TsaD	Required for the formation of a threonylcarbamoyl group on adenosine at position 37 (t(6)A37) in tRNAs that read codons beginning with adenine. Is involved in the transfer of the threonylcarbamoyl moiety of threonylcarbamoyl-AMP (TC-AMP) to the N6 group of A37, together with TsaE and TsaB. TsaD likely plays a direct catalytic role in this reaction	tsaD	ko:K01409, ko:K03070	2.3.1.234	Glycoprotease family
GC_00000044	All_core	A_sp_HMT_848_F0332	23	24	0.773559	0.872869	T6A_TsaD_YgjD: tRNA threonylcarbamoyl adenosine modification protein TsaD	Required for the formation of a threonylcarbamoyl group on adenosine at position 37 (t(6)A37) in tRNAs that read codons beginning with adenine. Is involved in the transfer of the threonylcarbamoyl moiety of threonylcarbamoyl-AMP (TC-AMP) to the N6 group of A37, together with TsaE and TsaB. TsaD likely plays a direct catalytic role in this reaction	tsaD	ko:K01409, ko:K03070	2.3.1.234	Glycoprotease family
GC_00000044	All_core	A_sp_HMT_849_F0330	23	24	0.773559	0.872869	T6A_TsaD_YgjD: tRNA threonylcarbamoyl adenosine modification protein TsaD	Required for the formation of a threonylcarbamoyl group on adenosine at position 37 (t(6)A37) in tRNAs that read codons beginning with adenine. Is involved in the transfer of the threonylcarbamoyl moiety of threonylcarbamoyl-AMP (TC-AMP) to the N6 group of A37, together with TsaE and TsaB. TsaD likely plays a direct catalytic role in this reaction	tsaD	ko:K01409, ko:K03070	2.3.1.234	Glycoprotease family
GC_00000044	All_core	A_sp_HMT_877_F0543	23	24	0.773559	0.872869	T6A_TsaD_YgjD: tRNA threonylcarbamoyl adenosine modification protein TsaD	Required for the formation of a threonylcarbamoyl group on adenosine at position 37 (t(6)A37) in tRNAs that read codons beginning with adenine. Is involved in the transfer of the threonylcarbamoyl moiety of threonylcarbamoyl-AMP (TC-AMP) to the N6 group of A37, together with TsaE and TsaB. TsaD likely plays a direct catalytic role in this reaction	tsaD	ko:K01409, ko:K03070	2.3.1.234	Glycoprotease family
GC_00000044	All_core	A_sp_ICM39	23	24	0.773559	0.872869	T6A_TsaD_YgjD: tRNA threonylcarbamoyl adenosine modification protein TsaD	Required for the formation of a threonylcarbamoyl group on adenosine at position 37 (t(6)A37) in tRNAs that read codons beginning with adenine. Is involved in the transfer of the threonylcarbamoyl moiety of threonylcarbamoyl-AMP (TC-AMP) to the N6 group of A37, together with TsaE and TsaB. TsaD likely plays a direct catalytic role in this reaction	tsaD	ko:K01409, ko:K03070	2.3.1.234	Glycoprotease family
GC_00000044	All_core	A_sp_ICM47	23	24	0.773559	0.872869	T6A_TsaD_YgjD: tRNA threonylcarbamoyl adenosine modification protein TsaD	Required for the formation of a threonylcarbamoyl group on adenosine at position 37 (t(6)A37) in tRNAs that read codons beginning with adenine. Is involved in the transfer of the threonylcarbamoyl moiety of threonylcarbamoyl-AMP (TC-AMP) to the N6 group of A37, together with TsaE and TsaB. TsaD likely plays a direct catalytic role in this reaction	tsaD	ko:K01409, ko:K03070	2.3.1.234	Glycoprotease family
GC_00000044	All_core	A_sp_ICM58	23	24	0.773559	0.872869	T6A_TsaD_YgjD: tRNA threonylcarbamoyl adenosine modification protein TsaD	Required for the formation of a threonylcarbamoyl group on adenosine at position 37 (t(6)A37) in tRNAs that read codons beginning with adenine. Is involved in the transfer of the threonylcarbamoyl moiety of threonylcarbamoyl-AMP (TC-AMP) to the N6 group of A37, together with TsaE and TsaB. TsaD likely plays a direct catalytic role in this reaction	tsaD	ko:K01409, ko:K03070	2.3.1.234	Glycoprotease family
GC_00000045	All_core	A_graevenitzii_F0530	23	24	0.856377	0.731167	aspS_bact: aspartate--tRNA ligase	Aspartyl-tRNA synthetase with relaxed tRNA specificity since it is able to aspartylate not only its cognate tRNA(Asp) but also tRNA(Asn). Reaction proceeds in two steps L-aspartate is first activated by ATP to form Asp-AMP and then transferred to the acceptor end of tRNA(Asp Asn)	aspS	ko:K01876	6.1.1.12	tRNA synthetases class II (D, K and N)
GC_00000045	All_core	A_johnsonii_F0510	23	24	0.856377	0.731167	aspS_bact: aspartate--tRNA ligase	Aspartyl-tRNA synthetase with relaxed tRNA specificity since it is able to aspartylate not only its cognate tRNA(Asp) but also tRNA(Asn). Reaction proceeds in two steps L-aspartate is first activated by ATP to form Asp-AMP and then transferred to the acceptor end of tRNA(Asp Asn)	aspS	ko:K01876	6.1.1.12	tRNA synthetases class II (D, K and N)
GC_00000045	All_core	A_massiliensis_F0489	23	24	0.856377	0.731167	aspS_bact: aspartate--tRNA ligase	Aspartyl-tRNA synthetase with relaxed tRNA specificity since it is able to aspartylate not only its cognate tRNA(Asp) but also tRNA(Asn). Reaction proceeds in two steps L-aspartate is first activated by ATP to form Asp-AMP and then transferred to the acceptor end of tRNA(Asp Asn)	aspS	ko:K01876	6.1.1.12	tRNA synthetases class II (D, K and N)
GC_00000045	All_core	A_meyeri_ATCC_35568	23	24	0.856377	0.731167	aspS_bact: aspartate--tRNA ligase	Aspartyl-tRNA synthetase with relaxed tRNA specificity since it is able to aspartylate not only its cognate tRNA(Asp) but also tRNA(Asn). Reaction proceeds in two steps L-aspartate is first activated by ATP to form Asp-AMP and then transferred to the acceptor end of tRNA(Asp Asn)	aspS	ko:K01876	6.1.1.12	tRNA synthetases class II (D, K and N)
GC_00000045	All_core	A_meyeri_W712	23	24	0.856377	0.731167	aspS_bact: aspartate--tRNA ligase	Aspartyl-tRNA synthetase with relaxed tRNA specificity since it is able to aspartylate not only its cognate tRNA(Asp) but also tRNA(Asn). Reaction proceeds in two steps L-aspartate is first activated by ATP to form Asp-AMP and then transferred to the acceptor end of tRNA(Asp Asn)	aspS	ko:K01876	6.1.1.12	tRNA synthetases class II (D, K and N)
GC_00000045	All_core	A_odontolyticus_ATCC_17929	23	24	0.856377	0.731167	aspS_bact: aspartate--tRNA ligase	Aspartyl-tRNA synthetase with relaxed tRNA specificity since it is able to aspartylate not only its cognate tRNA(Asp) but also tRNA(Asn). Reaction proceeds in two steps L-aspartate is first activated by ATP to form Asp-AMP and then transferred to the acceptor end of tRNA(Asp Asn)	aspS	ko:K01876	6.1.1.12	tRNA synthetases class II (D, K and N)
GC_00000045	All_core	A_odontolyticus_ATCC_17982	23	24	0.856377	0.731167	aspS_bact: aspartate--tRNA ligase	Aspartyl-tRNA synthetase with relaxed tRNA specificity since it is able to aspartylate not only its cognate tRNA(Asp) but also tRNA(Asn). Reaction proceeds in two steps L-aspartate is first activated by ATP to form Asp-AMP and then transferred to the acceptor end of tRNA(Asp Asn)	aspS	ko:K01876	6.1.1.12	tRNA synthetases class II (D, K and N)
GC_00000045	All_core	A_odontolyticus_F0309	23	24	0.856377	0.731167	aspS_bact: aspartate--tRNA ligase	Aspartyl-tRNA synthetase with relaxed tRNA specificity since it is able to aspartylate not only its cognate tRNA(Asp) but also tRNA(Asn). Reaction proceeds in two steps L-aspartate is first activated by ATP to form Asp-AMP and then transferred to the acceptor end of tRNA(Asp Asn)	aspS	ko:K01876	6.1.1.12	tRNA synthetases class II (D, K and N)
GC_00000045	All_core	A_odontolyticus_XH001	23	24	0.856377	0.731167	aspS_bact: aspartate--tRNA ligase	Aspartyl-tRNA synthetase with relaxed tRNA specificity since it is able to aspartylate not only its cognate tRNA(Asp) but also tRNA(Asn). Reaction proceeds in two steps L-aspartate is first activated by ATP to form Asp-AMP and then transferred to the acceptor end of tRNA(Asp Asn)	aspS	ko:K01876	6.1.1.12	tRNA synthetases class II (D, K and N)
GC_00000045	All_core	A_sp_HMT_170_F0386	23	24	0.856377	0.731167	aspS_bact: aspartate--tRNA ligase	Aspartyl-tRNA synthetase with relaxed tRNA specificity since it is able to aspartylate not only its cognate tRNA(Asp) but also tRNA(Asn). Reaction proceeds in two steps L-aspartate is first activated by ATP to form Asp-AMP and then transferred to the acceptor end of tRNA(Asp Asn)	aspS	ko:K01876	6.1.1.12	tRNA synthetases class II (D, K and N)
GC_00000045	All_core	A_sp_HMT_171_F0337	23	24	0.856377	0.731167	aspS_bact: aspartate--tRNA ligase	Aspartyl-tRNA synthetase with relaxed tRNA specificity since it is able to aspartylate not only its cognate tRNA(Asp) but also tRNA(Asn). Reaction proceeds in two steps L-aspartate is first activated by ATP to form Asp-AMP and then transferred to the acceptor end of tRNA(Asp Asn)	aspS	ko:K01876	6.1.1.12	tRNA synthetases class II (D, K and N)
GC_00000045	All_core	A_sp_HMT_172_F0311	23	24	0.856377	0.731167	aspS_bact: aspartate--tRNA ligase	Aspartyl-tRNA synthetase with relaxed tRNA specificity since it is able to aspartylate not only its cognate tRNA(Asp) but also tRNA(Asn). Reaction proceeds in two steps L-aspartate is first activated by ATP to form Asp-AMP and then transferred to the acceptor end of tRNA(Asp Asn)	aspS	ko:K01876	6.1.1.12	tRNA synthetases class II (D, K and N)
GC_00000045	All_core	A_sp_HMT_175_F0384	23	24	0.856377	0.731167	aspS_bact: aspartate--tRNA ligase	Aspartyl-tRNA synthetase with relaxed tRNA specificity since it is able to aspartylate not only its cognate tRNA(Asp) but also tRNA(Asn). Reaction proceeds in two steps L-aspartate is first activated by ATP to form Asp-AMP and then transferred to the acceptor end of tRNA(Asp Asn)	aspS	ko:K01876	6.1.1.12	tRNA synthetases class II (D, K and N)
GC_00000045	All_core	A_sp_HMT_178_F0338	23	24	0.856377	0.731167	aspS_bact: aspartate--tRNA ligase	Aspartyl-tRNA synthetase with relaxed tRNA specificity since it is able to aspartylate not only its cognate tRNA(Asp) but also tRNA(Asn). Reaction proceeds in two steps L-aspartate is first activated by ATP to form Asp-AMP and then transferred to the acceptor end of tRNA(Asp Asn)	aspS	ko:K01876	6.1.1.12	tRNA synthetases class II (D, K and N)
GC_00000045	All_core	A_sp_HMT_180_F0310	23	24	0.856377	0.731167	aspS_bact: aspartate--tRNA ligase	Aspartyl-tRNA synthetase with relaxed tRNA specificity since it is able to aspartylate not only its cognate tRNA(Asp) but also tRNA(Asn). Reaction proceeds in two steps L-aspartate is first activated by ATP to form Asp-AMP and then transferred to the acceptor end of tRNA(Asp Asn)	aspS	ko:K01876	6.1.1.12	tRNA synthetases class II (D, K and N)
GC_00000045	All_core	A_sp_HMT_414_F0588	23	24	0.856377	0.731167	aspS_bact: aspartate--tRNA ligase	Aspartyl-tRNA synthetase with relaxed tRNA specificity since it is able to aspartylate not only its cognate tRNA(Asp) but also tRNA(Asn). Reaction proceeds in two steps L-aspartate is first activated by ATP to form Asp-AMP and then transferred to the acceptor end of tRNA(Asp Asn)	aspS	ko:K01876	6.1.1.12	tRNA synthetases class II (D, K and N)
GC_00000045	All_core	A_sp_HMT_448_F0400	23	24	0.856377	0.731167	aspS_bact: aspartate--tRNA ligase	Aspartyl-tRNA synthetase with relaxed tRNA specificity since it is able to aspartylate not only its cognate tRNA(Asp) but also tRNA(Asn). Reaction proceeds in two steps L-aspartate is first activated by ATP to form Asp-AMP and then transferred to the acceptor end of tRNA(Asp Asn)	aspS	ko:K01876	6.1.1.12	tRNA synthetases class II (D, K and N)
GC_00000045	All_core	A_sp_HMT_848_F0332	23	24	0.856377	0.731167	aspS_bact: aspartate--tRNA ligase	Aspartyl-tRNA synthetase with relaxed tRNA specificity since it is able to aspartylate not only its cognate tRNA(Asp) but also tRNA(Asn). Reaction proceeds in two steps L-aspartate is first activated by ATP to form Asp-AMP and then transferred to the acceptor end of tRNA(Asp Asn)	aspS	ko:K01876	6.1.1.12	tRNA synthetases class II (D, K and N)
GC_00000045	All_core	A_sp_HMT_849_F0330	23	24	0.856377	0.731167	aspS_bact: aspartate--tRNA ligase	Aspartyl-tRNA synthetase with relaxed tRNA specificity since it is able to aspartylate not only its cognate tRNA(Asp) but also tRNA(Asn). Reaction proceeds in two steps L-aspartate is first activated by ATP to form Asp-AMP and then transferred to the acceptor end of tRNA(Asp Asn)	aspS	ko:K01876	6.1.1.12	tRNA synthetases class II (D, K and N)
GC_00000045	All_core	A_sp_HMT_877_F0543	23	24	0.856377	0.731167	aspS_bact: aspartate--tRNA ligase	Aspartyl-tRNA synthetase with relaxed tRNA specificity since it is able to aspartylate not only its cognate tRNA(Asp) but also tRNA(Asn). Reaction proceeds in two steps L-aspartate is first activated by ATP to form Asp-AMP and then transferred to the acceptor end of tRNA(Asp Asn)	aspS	ko:K01876	6.1.1.12	tRNA synthetases class II (D, K and N)
GC_00000045	All_core	A_sp_ICM39	23	24	0.856377	0.731167	aspS_bact: aspartate--tRNA ligase	Aspartyl-tRNA synthetase with relaxed tRNA specificity since it is able to aspartylate not only its cognate tRNA(Asp) but also tRNA(Asn). Reaction proceeds in two steps L-aspartate is first activated by ATP to form Asp-AMP and then transferred to the acceptor end of tRNA(Asp Asn)	aspS	ko:K01876	6.1.1.12	tRNA synthetases class II (D, K and N)
GC_00000045	All_core	A_sp_ICM39	23	24	0.856377	0.731167
GC_00000045	All_core	A_sp_ICM47	23	24	0.856377	0.731167	aspS_bact: aspartate--tRNA ligase	Aspartyl-tRNA synthetase with relaxed tRNA specificity since it is able to aspartylate not only its cognate tRNA(Asp) but also tRNA(Asn). Reaction proceeds in two steps L-aspartate is first activated by ATP to form Asp-AMP and then transferred to the acceptor end of tRNA(Asp Asn)	aspS	ko:K01876	6.1.1.12	tRNA synthetases class II (D, K and N)
GC_00000045	All_core	A_sp_ICM58	23	24	0.856377	0.731167	aspS_bact: aspartate--tRNA ligase	Aspartyl-tRNA synthetase with relaxed tRNA specificity since it is able to aspartylate not only its cognate tRNA(Asp) but also tRNA(Asn). Reaction proceeds in two steps L-aspartate is first activated by ATP to form Asp-AMP and then transferred to the acceptor end of tRNA(Asp Asn)	aspS	ko:K01876	6.1.1.12	tRNA synthetases class II (D, K and N)
GC_00000047	All_core	A_graevenitzii_F0530	23	24	0.774362	0.888482	argS: arginine--tRNA ligase	Arginyl-tRNA synthetase	argS	ko:K01887	6.1.1.19	DALR anticodon binding domain
GC_00000047	All_core	A_johnsonii_F0510	23	24	0.774362	0.888482	argS: arginine--tRNA ligase	Arginyl-tRNA synthetase	argS	ko:K01887	6.1.1.19	DALR anticodon binding domain
GC_00000047	All_core	A_massiliensis_F0489	23	24	0.774362	0.888482	argS: arginine--tRNA ligase	Arginyl-tRNA synthetase	argS	ko:K01887	6.1.1.19	DALR anticodon binding domain
GC_00000047	All_core	A_meyeri_ATCC_35568	23	24	0.774362	0.888482	argS: arginine--tRNA ligase	Arginyl-tRNA synthetase	argS	ko:K01887	6.1.1.19	DALR anticodon binding domain
GC_00000047	All_core	A_meyeri_W712	23	24	0.774362	0.888482	argS: arginine--tRNA ligase	Arginyl-tRNA synthetase	argS	ko:K01887	6.1.1.19	DALR anticodon binding domain
GC_00000047	All_core	A_odontolyticus_ATCC_17929	23	24	0.774362	0.888482	argS: arginine--tRNA ligase	Arginyl-tRNA synthetase	argS	ko:K01887	6.1.1.19	DALR anticodon binding domain
GC_00000047	All_core	A_odontolyticus_ATCC_17982	23	24	0.774362	0.888482	argS: arginine--tRNA ligase	Arginyl-tRNA synthetase	argS	ko:K01887	6.1.1.19	DALR anticodon binding domain
GC_00000047	All_core	A_odontolyticus_F0309	23	24	0.774362	0.888482	argS: arginine--tRNA ligase	Arginyl-tRNA synthetase	argS	ko:K01887	6.1.1.19	DALR anticodon binding domain
GC_00000047	All_core	A_odontolyticus_XH001	23	24	0.774362	0.888482	argS: arginine--tRNA ligase	Arginyl-tRNA synthetase	argS	ko:K01887	6.1.1.19	DALR anticodon binding domain
GC_00000047	All_core	A_sp_HMT_170_F0386	23	24	0.774362	0.888482	argS: arginine--tRNA ligase	Arginyl-tRNA synthetase	argS	ko:K01887	6.1.1.19	DALR anticodon binding domain
GC_00000047	All_core	A_sp_HMT_171_F0337	23	24	0.774362	0.888482	argS: arginine--tRNA ligase	Arginyl-tRNA synthetase	argS	ko:K01887	6.1.1.19	DALR anticodon binding domain
GC_00000047	All_core	A_sp_HMT_172_F0311	23	24	0.774362	0.888482	argS: arginine--tRNA ligase	Arginyl-tRNA synthetase	argS	ko:K01887	6.1.1.19	DALR anticodon binding domain
GC_00000047	All_core	A_sp_HMT_175_F0384	23	24	0.774362	0.888482	argS: arginine--tRNA ligase	Arginyl-tRNA synthetase	argS	ko:K01887	6.1.1.19	DALR anticodon binding domain
GC_00000047	All_core	A_sp_HMT_178_F0338	23	24	0.774362	0.888482	argS: arginine--tRNA ligase	Arginyl-tRNA synthetase	argS	ko:K01887	6.1.1.19	DALR anticodon binding domain
GC_00000047	All_core	A_sp_HMT_180_F0310	23	24	0.774362	0.888482	argS: arginine--tRNA ligase	Arginyl-tRNA synthetase	argS	ko:K01887	6.1.1.19	DALR anticodon binding domain
GC_00000047	All_core	A_sp_HMT_414_F0588	23	24	0.774362	0.888482	argS: arginine--tRNA ligase	Arginyl-tRNA synthetase	argS	ko:K01887	6.1.1.19	DALR anticodon binding domain
GC_00000047	All_core	A_sp_HMT_448_F0400	23	24	0.774362	0.888482	argS: arginine--tRNA ligase	Arginyl-tRNA synthetase	argS	ko:K01887	6.1.1.19	DALR anticodon binding domain
GC_00000047	All_core	A_sp_HMT_848_F0332	23	24	0.774362	0.888482	argS: arginine--tRNA ligase	Arginyl-tRNA synthetase	argS	ko:K01887	6.1.1.19	DALR anticodon binding domain
GC_00000047	All_core	A_sp_HMT_849_F0330	23	24	0.774362	0.888482	argS: arginine--tRNA ligase	Arginyl-tRNA synthetase	argS	ko:K01887	6.1.1.19	DALR anticodon binding domain
GC_00000047	All_core	A_sp_HMT_877_F0543	23	24	0.774362	0.888482	argS: arginine--tRNA ligase	Arginyl-tRNA synthetase	argS	ko:K01887	6.1.1.19	DALR anticodon binding domain
GC_00000047	All_core	A_sp_ICM39	23	24	0.774362	0.888482	argS: arginine--tRNA ligase	Arginyl-tRNA synthetase	argS	ko:K01887	6.1.1.19	DALR anticodon binding domain
GC_00000047	All_core	A_sp_ICM47	23	24	0.774362	0.888482	argS: arginine--tRNA ligase	Arginyl-tRNA synthetase	argS	ko:K01887	6.1.1.19	DALR anticodon binding domain
GC_00000047	All_core	A_sp_ICM58	23	24	0.774362	0.888482	argS: arginine--tRNA ligase	Arginyl-tRNA synthetase	argS	ko:K01887	6.1.1.19	Arginyl tRNA synthetase N terminal domain
GC_00000047	All_core	A_sp_ICM58	23	24	0.774362	0.888482		Arginyl-tRNA synthetase	argS	ko:K01887	6.1.1.19	DALR anticodon binding domain
GC_00000048	All_core	A_graevenitzii_F0530	23	24	0.74924	0.90901	DNA_bind_WhiA: DNA-binding protein WhiA	May be required for sporulation	whiA	ko:K09762		WhiA LAGLIDADG-like domain
GC_00000048	All_core	A_johnsonii_F0510	23	24	0.74924	0.90901	DNA_bind_WhiA: DNA-binding protein WhiA	May be required for sporulation	whiA	ko:K09762		WhiA N-terminal LAGLIDADG-like domain
GC_00000048	All_core	A_johnsonii_F0510	23	24	0.74924	0.90901	DNA_bind_WhiA: DNA-binding protein WhiA	May be required for sporulation	whiA	ko:K09762		WhiA C-terminal HTH domain
GC_00000048	All_core	A_massiliensis_F0489	23	24	0.74924	0.90901	DNA_bind_WhiA: DNA-binding protein WhiA	May be required for sporulation	whiA	ko:K09762		WhiA LAGLIDADG-like domain
GC_00000048	All_core	A_meyeri_ATCC_35568	23	24	0.74924	0.90901	DNA_bind_WhiA: DNA-binding protein WhiA	May be required for sporulation	whiA	ko:K09762		WhiA N-terminal LAGLIDADG-like domain
GC_00000048	All_core	A_meyeri_W712	23	24	0.74924	0.90901	DNA_bind_WhiA: DNA-binding protein WhiA	May be required for sporulation	whiA	ko:K09762		WhiA N-terminal LAGLIDADG-like domain
GC_00000048	All_core	A_odontolyticus_ATCC_17929	23	24	0.74924	0.90901	DNA_bind_WhiA: DNA-binding protein WhiA	May be required for sporulation	whiA	ko:K09762		WhiA N-terminal LAGLIDADG-like domain
GC_00000048	All_core	A_odontolyticus_ATCC_17982	23	24	0.74924	0.90901	DNA_bind_WhiA: DNA-binding protein WhiA	May be required for sporulation	whiA	ko:K09762		WhiA N-terminal LAGLIDADG-like domain
GC_00000048	All_core	A_odontolyticus_F0309	23	24	0.74924	0.90901	DNA_bind_WhiA: DNA-binding protein WhiA	May be required for sporulation	whiA	ko:K09762		WhiA N-terminal LAGLIDADG-like domain
GC_00000048	All_core	A_odontolyticus_XH001	23	24	0.74924	0.90901	DNA_bind_WhiA: DNA-binding protein WhiA	May be required for sporulation	whiA	ko:K09762		WhiA N-terminal LAGLIDADG-like domain
GC_00000048	All_core	A_sp_HMT_170_F0386	23	24	0.74924	0.90901	DNA_bind_WhiA: DNA-binding protein WhiA	May be required for sporulation	whiA	ko:K09762		WhiA N-terminal LAGLIDADG-like domain
GC_00000048	All_core	A_sp_HMT_171_F0337	23	24	0.74924	0.90901	DNA_bind_WhiA: DNA-binding protein WhiA	May be required for sporulation	whiA	ko:K09762		WhiA N-terminal LAGLIDADG-like domain
GC_00000048	All_core	A_sp_HMT_172_F0311	23	24	0.74924	0.90901	DNA_bind_WhiA: DNA-binding protein WhiA	May be required for sporulation	whiA	ko:K09762		WhiA N-terminal LAGLIDADG-like domain
GC_00000048	All_core	A_sp_HMT_175_F0384	23	24	0.74924	0.90901	DNA_bind_WhiA: DNA-binding protein WhiA	May be required for sporulation	whiA	ko:K09762		WhiA N-terminal LAGLIDADG-like domain
GC_00000048	All_core	A_sp_HMT_178_F0338	23	24	0.74924	0.90901	DNA_bind_WhiA: DNA-binding protein WhiA	May be required for sporulation	whiA	ko:K09762		WhiA N-terminal LAGLIDADG-like domain
GC_00000048	All_core	A_sp_HMT_180_F0310	23	24	0.74924	0.90901	DNA_bind_WhiA: DNA-binding protein WhiA	May be required for sporulation	whiA	ko:K09762		WhiA N-terminal LAGLIDADG-like domain
GC_00000048	All_core	A_sp_HMT_414_F0588	23	24	0.74924	0.90901	DNA_bind_WhiA: DNA-binding protein WhiA	May be required for sporulation	whiA	ko:K09762		WhiA LAGLIDADG-like domain
GC_00000048	All_core	A_sp_HMT_448_F0400	23	24	0.74924	0.90901	DNA_bind_WhiA: DNA-binding protein WhiA	May be required for sporulation	whiA	ko:K09762		WhiA LAGLIDADG-like domain
GC_00000048	All_core	A_sp_HMT_848_F0332	23	24	0.74924	0.90901	DNA_bind_WhiA: DNA-binding protein WhiA	May be required for sporulation	whiA	ko:K09762		WhiA C-terminal HTH domain
GC_00000048	All_core	A_sp_HMT_849_F0330	23	24	0.74924	0.90901	DNA_bind_WhiA: DNA-binding protein WhiA	May be required for sporulation	whiA	ko:K09762		WhiA N-terminal LAGLIDADG-like domain
GC_00000048	All_core	A_sp_HMT_877_F0543	23	24	0.74924	0.90901	DNA_bind_WhiA: DNA-binding protein WhiA	May be required for sporulation	whiA	ko:K09762		WhiA N-terminal LAGLIDADG-like domain
GC_00000048	All_core	A_sp_ICM39	23	24	0.74924	0.90901	DNA_bind_WhiA: DNA-binding protein WhiA	May be required for sporulation	whiA	ko:K09762		WhiA N-terminal LAGLIDADG-like domain
GC_00000048	All_core	A_sp_ICM47	23	24	0.74924	0.90901	DNA_bind_WhiA: DNA-binding protein WhiA	May be required for sporulation	whiA	ko:K09762		WhiA N-terminal LAGLIDADG-like domain
GC_00000048	All_core	A_sp_ICM58	23	24	0.74924	0.90901	DNA_bind_WhiA: DNA-binding protein WhiA	May be required for sporulation	whiA	ko:K09762		WhiA N-terminal LAGLIDADG-like domain
GC_00000049	All_core	A_graevenitzii_F0530	23	24	0.745029	0.851454	tRNA_CCA_actino: CCA tRNA nucleotidyltransferase	tRNA adenylyltransferase	cca	ko:K00970, ko:K00974	2.7.7.19, 2.7.7.72	Poly A polymerase head domain
GC_00000049	All_core	A_johnsonii_F0510	23	24	0.745029	0.851454	tRNA_CCA_actino: CCA tRNA nucleotidyltransferase	tRNA adenylyltransferase	cca	ko:K00970, ko:K00974	2.7.7.19, 2.7.7.72	Poly A polymerase head domain
GC_00000049	All_core	A_massiliensis_F0489	23	24	0.745029	0.851454	tRNA_CCA_actino: CCA tRNA nucleotidyltransferase	tRNA adenylyltransferase	cca	ko:K00970, ko:K00974	2.7.7.19, 2.7.7.72	Poly A polymerase head domain
GC_00000049	All_core	A_meyeri_ATCC_35568	23	24	0.745029	0.851454	tRNA_CCA_actino: CCA tRNA nucleotidyltransferase	tRNA adenylyltransferase	cca	ko:K00970, ko:K00974	2.7.7.19, 2.7.7.72	Poly A polymerase head domain
GC_00000049	All_core	A_meyeri_W712	23	24	0.745029	0.851454	tRNA_CCA_actino: CCA tRNA nucleotidyltransferase	tRNA adenylyltransferase	cca	ko:K00970, ko:K00974	2.7.7.19, 2.7.7.72	Poly A polymerase head domain
GC_00000049	All_core	A_odontolyticus_ATCC_17929	23	24	0.745029	0.851454	tRNA_CCA_actino: CCA tRNA nucleotidyltransferase	tRNA adenylyltransferase	cca	ko:K00970, ko:K00974	2.7.7.19, 2.7.7.72	Poly A polymerase head domain
GC_00000049	All_core	A_odontolyticus_ATCC_17982	23	24	0.745029	0.851454	tRNA_CCA_actino: CCA tRNA nucleotidyltransferase	tRNA adenylyltransferase	cca	ko:K00970, ko:K00974	2.7.7.19, 2.7.7.72	Poly A polymerase head domain
GC_00000049	All_core	A_odontolyticus_F0309	23	24	0.745029	0.851454	tRNA_CCA_actino: CCA tRNA nucleotidyltransferase	tRNA adenylyltransferase	cca	ko:K00970, ko:K00974	2.7.7.19, 2.7.7.72	Poly A polymerase head domain
GC_00000049	All_core	A_odontolyticus_XH001	23	24	0.745029	0.851454	tRNA_CCA_actino: CCA tRNA nucleotidyltransferase	tRNA adenylyltransferase	cca	ko:K00970, ko:K00974	2.7.7.19, 2.7.7.72	Poly A polymerase head domain
GC_00000049	All_core	A_sp_HMT_170_F0386	23	24	0.745029	0.851454	tRNA_CCA_actino: CCA tRNA nucleotidyltransferase	tRNA adenylyltransferase	cca	ko:K00970, ko:K00974	2.7.7.19, 2.7.7.72	Poly A polymerase head domain
GC_00000049	All_core	A_sp_HMT_171_F0337	23	24	0.745029	0.851454	tRNA_CCA_actino: CCA tRNA nucleotidyltransferase	tRNA adenylyltransferase	cca	ko:K00970, ko:K00974	2.7.7.19, 2.7.7.72	Poly A polymerase head domain
GC_00000049	All_core	A_sp_HMT_172_F0311	23	24	0.745029	0.851454	tRNA_CCA_actino: CCA tRNA nucleotidyltransferase	tRNA adenylyltransferase	cca	ko:K00970, ko:K00974	2.7.7.19, 2.7.7.72	Poly A polymerase head domain
GC_00000049	All_core	A_sp_HMT_175_F0384	23	24	0.745029	0.851454	tRNA_CCA_actino: CCA tRNA nucleotidyltransferase	tRNA adenylyltransferase	cca	ko:K00970, ko:K00974	2.7.7.19, 2.7.7.72	Poly A polymerase head domain
GC_00000049	All_core	A_sp_HMT_178_F0338	23	24	0.745029	0.851454	tRNA_CCA_actino: CCA tRNA nucleotidyltransferase	tRNA adenylyltransferase	cca	ko:K00970, ko:K00974	2.7.7.19, 2.7.7.72	Poly A polymerase head domain
GC_00000049	All_core	A_sp_HMT_180_F0310	23	24	0.745029	0.851454	tRNA_CCA_actino: CCA tRNA nucleotidyltransferase	tRNA adenylyltransferase	cca	ko:K00970, ko:K00974	2.7.7.19, 2.7.7.72	Poly A polymerase head domain
GC_00000049	All_core	A_sp_HMT_414_F0588	23	24	0.745029	0.851454	tRNA_CCA_actino: CCA tRNA nucleotidyltransferase	tRNA adenylyltransferase	cca	ko:K00970, ko:K00974	2.7.7.19, 2.7.7.72	Poly A polymerase head domain
GC_00000049	All_core	A_sp_HMT_448_F0400	23	24	0.745029	0.851454	tRNA_CCA_actino: CCA tRNA nucleotidyltransferase	tRNA adenylyltransferase	cca	ko:K00970, ko:K00974	2.7.7.19, 2.7.7.72	Poly A polymerase head domain
GC_00000049	All_core	A_sp_HMT_448_F0400	23	24	0.745029	0.851454		tRNA adenylyltransferase	cca	ko:K00970, ko:K00974	2.7.7.19, 2.7.7.72
GC_00000049	All_core	A_sp_HMT_848_F0332	23	24	0.745029	0.851454	tRNA_CCA_actino: CCA tRNA nucleotidyltransferase	tRNA adenylyltransferase	cca	ko:K00970, ko:K00974	2.7.7.19, 2.7.7.72	Poly A polymerase head domain
GC_00000049	All_core	A_sp_HMT_849_F0330	23	24	0.745029	0.851454	tRNA_CCA_actino: CCA tRNA nucleotidyltransferase	tRNA adenylyltransferase	cca	ko:K00970, ko:K00974	2.7.7.19, 2.7.7.72	Poly A polymerase head domain
GC_00000049	All_core	A_sp_HMT_877_F0543	23	24	0.745029	0.851454	tRNA_CCA_actino: CCA tRNA nucleotidyltransferase	tRNA adenylyltransferase	cca	ko:K00970, ko:K00974	2.7.7.19, 2.7.7.72	Poly A polymerase head domain
GC_00000049	All_core	A_sp_ICM39	23	24	0.745029	0.851454	tRNA_CCA_actino: CCA tRNA nucleotidyltransferase	tRNA adenylyltransferase	cca	ko:K00970, ko:K00974	2.7.7.19, 2.7.7.72	Poly A polymerase head domain
GC_00000049	All_core	A_sp_ICM47	23	24	0.745029	0.851454	tRNA_CCA_actino: CCA tRNA nucleotidyltransferase	tRNA adenylyltransferase	cca	ko:K00970, ko:K00974	2.7.7.19, 2.7.7.72	Poly A polymerase head domain
GC_00000049	All_core	A_sp_ICM58	23	24	0.745029	0.851454	tRNA_CCA_actino: CCA tRNA nucleotidyltransferase	tRNA adenylyltransferase	cca	ko:K00970, ko:K00974	2.7.7.19, 2.7.7.72	Poly A polymerase head domain
GC_00000050	All_core	A_graevenitzii_F0530	23	24	0.639486	0.761394	pta: phosphate acetyltransferase	phosphate acetyltransferase	pta	ko:K13788	2.3.1.8	Phosphate acetyl/butaryl transferase
GC_00000050	All_core	A_johnsonii_F0510	23	24	0.639486	0.761394	pta: phosphate acetyltransferase	phosphate acetyltransferase	pta	ko:K13788	2.3.1.8	Phosphate acetyl/butaryl transferase
GC_00000050	All_core	A_massiliensis_F0489	23	24	0.639486	0.761394	pta: phosphate acetyltransferase	phosphate acetyltransferase	pta	ko:K13788	2.3.1.8	Phosphate acetyl/butaryl transferase
GC_00000050	All_core	A_meyeri_ATCC_35568	23	24	0.639486	0.761394	pta: phosphate acetyltransferase	phosphate acetyltransferase	pta	ko:K13788	2.3.1.8	Phosphate acetyl/butaryl transferase
GC_00000050	All_core	A_meyeri_W712	23	24	0.639486	0.761394	pta: phosphate acetyltransferase	phosphate acetyltransferase	pta	ko:K13788	2.3.1.8	Phosphate acetyl/butaryl transferase
GC_00000050	All_core	A_odontolyticus_ATCC_17929	23	24	0.639486	0.761394	pta: phosphate acetyltransferase	phosphate acetyltransferase	pta	ko:K13788	2.3.1.8	Phosphate acetyl/butaryl transferase
GC_00000050	All_core	A_odontolyticus_ATCC_17982	23	24	0.639486	0.761394	pta: phosphate acetyltransferase	phosphate acetyltransferase	pta	ko:K13788	2.3.1.8	Phosphate acetyl/butaryl transferase
GC_00000050	All_core	A_odontolyticus_F0309	23	24	0.639486	0.761394	pta: phosphate acetyltransferase	phosphate acetyltransferase	pta	ko:K13788	2.3.1.8	Phosphate acetyl/butaryl transferase
GC_00000050	All_core	A_odontolyticus_XH001	23	24	0.639486	0.761394	pta: phosphate acetyltransferase	phosphate acetyltransferase	pta	ko:K13788	2.3.1.8	Phosphate acetyl/butaryl transferase
GC_00000050	All_core	A_sp_HMT_170_F0386	23	24	0.639486	0.761394	pta: phosphate acetyltransferase	phosphate acetyltransferase	pta	ko:K13788	2.3.1.8	Phosphate acetyl/butaryl transferase
GC_00000050	All_core	A_sp_HMT_171_F0337	23	24	0.639486	0.761394	pta: phosphate acetyltransferase	phosphate acetyltransferase	pta	ko:K13788	2.3.1.8	Phosphate acetyl/butaryl transferase
GC_00000050	All_core	A_sp_HMT_172_F0311	23	24	0.639486	0.761394	pta: phosphate acetyltransferase	phosphate acetyltransferase	pta	ko:K13788	2.3.1.8	Phosphate acetyl/butaryl transferase
GC_00000050	All_core	A_sp_HMT_172_F0311	23	24	0.639486	0.761394		phosphate acetyltransferase	pta	ko:K13788	2.3.1.8
GC_00000050	All_core	A_sp_HMT_175_F0384	23	24	0.639486	0.761394	pta: phosphate acetyltransferase	phosphate acetyltransferase	pta	ko:K13788	2.3.1.8	Phosphate acetyl/butaryl transferase
GC_00000050	All_core	A_sp_HMT_178_F0338	23	24	0.639486	0.761394	pta: phosphate acetyltransferase	phosphate acetyltransferase	pta	ko:K13788	2.3.1.8	Phosphate acetyl/butaryl transferase
GC_00000050	All_core	A_sp_HMT_180_F0310	23	24	0.639486	0.761394	pta: phosphate acetyltransferase	phosphate acetyltransferase	pta	ko:K13788	2.3.1.8	Phosphate acetyl/butaryl transferase
GC_00000050	All_core	A_sp_HMT_414_F0588	23	24	0.639486	0.761394	pta: phosphate acetyltransferase	phosphate acetyltransferase	pta	ko:K13788	2.3.1.8	Phosphate acetyl/butaryl transferase
GC_00000050	All_core	A_sp_HMT_448_F0400	23	24	0.639486	0.761394	pta: phosphate acetyltransferase	phosphate acetyltransferase	pta	ko:K13788	2.3.1.8	Phosphate acetyl/butaryl transferase
GC_00000050	All_core	A_sp_HMT_848_F0332	23	24	0.639486	0.761394	pta: phosphate acetyltransferase	phosphate acetyltransferase	pta	ko:K13788	2.3.1.8	Phosphate acetyl/butaryl transferase
GC_00000050	All_core	A_sp_HMT_849_F0330	23	24	0.639486	0.761394	pta: phosphate acetyltransferase	phosphate acetyltransferase	pta	ko:K13788	2.3.1.8	Phosphate acetyl/butaryl transferase
GC_00000050	All_core	A_sp_HMT_877_F0543	23	24	0.639486	0.761394	pta: phosphate acetyltransferase	phosphate acetyltransferase	pta	ko:K13788	2.3.1.8	Phosphate acetyl/butaryl transferase
GC_00000050	All_core	A_sp_ICM39	23	24	0.639486	0.761394	pta: phosphate acetyltransferase	phosphate acetyltransferase	pta	ko:K13788	2.3.1.8	Phosphate acetyl/butaryl transferase
GC_00000050	All_core	A_sp_ICM47	23	24	0.639486	0.761394	pta: phosphate acetyltransferase	phosphate acetyltransferase	pta	ko:K13788	2.3.1.8	Phosphate acetyl/butaryl transferase
GC_00000050	All_core	A_sp_ICM58	23	24	0.639486	0.761394	pta: phosphate acetyltransferase	phosphate acetyltransferase	pta	ko:K13788	2.3.1.8	Phosphate acetyl/butaryl transferase
GC_00000051	All_core	A_graevenitzii_F0530	23	24	0.723745	0.730385	dnaG: DNA primase	RNA polymerase that catalyzes the synthesis of short RNA molecules used as primers for DNA polymerase during DNA replication	dnaG	ko:K02316		DNA primase catalytic core, N-terminal domain
GC_00000051	All_core	A_johnsonii_F0510	23	24	0.723745	0.730385		RNA polymerase that catalyzes the synthesis of short RNA molecules used as primers for DNA polymerase during DNA replication	dnaG	ko:K02316		DNA primase DnaG DnaB-binding
GC_00000051	All_core	A_massiliensis_F0489	23	24	0.723745	0.730385	dnaG: DNA primase	RNA polymerase that catalyzes the synthesis of short RNA molecules used as primers for DNA polymerase during DNA replication	dnaG	ko:K02316		DNA primase catalytic core, N-terminal domain
GC_00000051	All_core	A_meyeri_ATCC_35568	23	24	0.723745	0.730385	dnaG: DNA primase	RNA polymerase that catalyzes the synthesis of short RNA molecules used as primers for DNA polymerase during DNA replication	dnaG	ko:K02316		DNA primase catalytic core, N-terminal domain
GC_00000051	All_core	A_meyeri_W712	23	24	0.723745	0.730385	dnaG: DNA primase	RNA polymerase that catalyzes the synthesis of short RNA molecules used as primers for DNA polymerase during DNA replication	dnaG	ko:K02316		DNA primase catalytic core, N-terminal domain
GC_00000051	All_core	A_odontolyticus_ATCC_17929	23	24	0.723745	0.730385	dnaG: DNA primase	RNA polymerase that catalyzes the synthesis of short RNA molecules used as primers for DNA polymerase during DNA replication	dnaG	ko:K02316		DNA primase catalytic core, N-terminal domain
GC_00000051	All_core	A_odontolyticus_ATCC_17982	23	24	0.723745	0.730385	dnaG: DNA primase	RNA polymerase that catalyzes the synthesis of short RNA molecules used as primers for DNA polymerase during DNA replication	dnaG	ko:K02316		DNA primase catalytic core, N-terminal domain
GC_00000051	All_core	A_odontolyticus_F0309	23	24	0.723745	0.730385	dnaG: DNA primase	RNA polymerase that catalyzes the synthesis of short RNA molecules used as primers for DNA polymerase during DNA replication	dnaG	ko:K02316		DNA primase catalytic core, N-terminal domain
GC_00000051	All_core	A_odontolyticus_XH001	23	24	0.723745	0.730385	dnaG: DNA primase	RNA polymerase that catalyzes the synthesis of short RNA molecules used as primers for DNA polymerase during DNA replication	dnaG	ko:K02316		DNA primase catalytic core, N-terminal domain
GC_00000051	All_core	A_sp_HMT_170_F0386	23	24	0.723745	0.730385	dnaG: DNA primase	RNA polymerase that catalyzes the synthesis of short RNA molecules used as primers for DNA polymerase during DNA replication	dnaG	ko:K02316		DNA primase catalytic core, N-terminal domain
GC_00000051	All_core	A_sp_HMT_171_F0337	23	24	0.723745	0.730385	dnaG: DNA primase	RNA polymerase that catalyzes the synthesis of short RNA molecules used as primers for DNA polymerase during DNA replication	dnaG	ko:K02316		DNA primase catalytic core, N-terminal domain
GC_00000051	All_core	A_sp_HMT_172_F0311	23	24	0.723745	0.730385	dnaG: DNA primase	RNA polymerase that catalyzes the synthesis of short RNA molecules used as primers for DNA polymerase during DNA replication	dnaG	ko:K02316		DNA primase catalytic core, N-terminal domain
GC_00000051	All_core	A_sp_HMT_175_F0384	23	24	0.723745	0.730385	dnaG: DNA primase	RNA polymerase that catalyzes the synthesis of short RNA molecules used as primers for DNA polymerase during DNA replication	dnaG	ko:K02316		DNA primase catalytic core, N-terminal domain
GC_00000051	All_core	A_sp_HMT_178_F0338	23	24	0.723745	0.730385	dnaG: DNA primase	RNA polymerase that catalyzes the synthesis of short RNA molecules used as primers for DNA polymerase during DNA replication	dnaG	ko:K02316		DNA primase catalytic core, N-terminal domain
GC_00000051	All_core	A_sp_HMT_180_F0310	23	24	0.723745	0.730385	dnaG: DNA primase	RNA polymerase that catalyzes the synthesis of short RNA molecules used as primers for DNA polymerase during DNA replication	dnaG	ko:K02316		DNA primase catalytic core, N-terminal domain
GC_00000051	All_core	A_sp_HMT_414_F0588	23	24	0.723745	0.730385	dnaG: DNA primase	RNA polymerase that catalyzes the synthesis of short RNA molecules used as primers for DNA polymerase during DNA replication	dnaG	ko:K02316		DNA primase catalytic core, N-terminal domain
GC_00000051	All_core	A_sp_HMT_448_F0400	23	24	0.723745	0.730385	dnaG: DNA primase	RNA polymerase that catalyzes the synthesis of short RNA molecules used as primers for DNA polymerase during DNA replication	dnaG	ko:K02316		DNA primase catalytic core, N-terminal domain
GC_00000051	All_core	A_sp_HMT_848_F0332	23	24	0.723745	0.730385	dnaG: DNA primase	RNA polymerase that catalyzes the synthesis of short RNA molecules used as primers for DNA polymerase during DNA replication	dnaG	ko:K02316		DNA primase catalytic core, N-terminal domain
GC_00000051	All_core	A_sp_HMT_849_F0330	23	24	0.723745	0.730385	dnaG: DNA primase	RNA polymerase that catalyzes the synthesis of short RNA molecules used as primers for DNA polymerase during DNA replication	dnaG	ko:K02316		DNA primase catalytic core, N-terminal domain
GC_00000051	All_core	A_sp_HMT_877_F0543	23	24	0.723745	0.730385	dnaG: DNA primase	RNA polymerase that catalyzes the synthesis of short RNA molecules used as primers for DNA polymerase during DNA replication	dnaG	ko:K02316		DNA primase catalytic core, N-terminal domain
GC_00000051	All_core	A_sp_HMT_877_F0543	23	24	0.723745	0.730385		RNA polymerase that catalyzes the synthesis of short RNA molecules used as primers for DNA polymerase during DNA replication	dnaG	ko:K02316		DNA primase DnaG DnaB-binding
GC_00000051	All_core	A_sp_ICM39	23	24	0.723745	0.730385	dnaG: DNA primase	RNA polymerase that catalyzes the synthesis of short RNA molecules used as primers for DNA polymerase during DNA replication	dnaG	ko:K02316		DNA primase catalytic core, N-terminal domain
GC_00000051	All_core	A_sp_ICM47	23	24	0.723745	0.730385	dnaG: DNA primase	RNA polymerase that catalyzes the synthesis of short RNA molecules used as primers for DNA polymerase during DNA replication	dnaG	ko:K02316		DNA primase catalytic core, N-terminal domain
GC_00000051	All_core	A_sp_ICM58	23	24	0.723745	0.730385	dnaG: DNA primase	RNA polymerase that catalyzes the synthesis of short RNA molecules used as primers for DNA polymerase during DNA replication	dnaG	ko:K02316		DNA primase catalytic core, N-terminal domain
GC_00000052	All_core	A_graevenitzii_F0530	23	24	0.768911	0.75336	asp_kinases: aspartate kinase	Belongs to the aspartokinase family	ask	ko:K00928, ko:K12524	1.1.1.3, 2.7.2.4	Amino acid kinase family
GC_00000052	All_core	A_johnsonii_F0510	23	24	0.768911	0.75336	asp_kinases: aspartate kinase	Belongs to the aspartokinase family	ask	ko:K00928, ko:K12524	1.1.1.3, 2.7.2.4	Amino acid kinase family
GC_00000052	All_core	A_massiliensis_F0489	23	24	0.768911	0.75336	asp_kinases: aspartate kinase	Belongs to the aspartokinase family	ask	ko:K00928, ko:K12524	1.1.1.3, 2.7.2.4	Amino acid kinase family
GC_00000052	All_core	A_meyeri_ATCC_35568	23	24	0.768911	0.75336	asp_kin_monofn: aspartate kinase, monofunctional class	Belongs to the aspartokinase family	ask	ko:K00928, ko:K12524	1.1.1.3, 2.7.2.4	Amino acid kinase family
GC_00000052	All_core	A_meyeri_W712	23	24	0.768911	0.75336	asp_kin_monofn: aspartate kinase, monofunctional class	Belongs to the aspartokinase family	ask	ko:K00928, ko:K12524	1.1.1.3, 2.7.2.4	Amino acid kinase family
GC_00000052	All_core	A_odontolyticus_ATCC_17929	23	24	0.768911	0.75336	asp_kin_monofn: aspartate kinase, monofunctional class	Belongs to the aspartokinase family	ask	ko:K00928, ko:K12524	1.1.1.3, 2.7.2.4	Amino acid kinase family
GC_00000052	All_core	A_odontolyticus_ATCC_17982	23	24	0.768911	0.75336	asp_kin_monofn: aspartate kinase, monofunctional class	Belongs to the aspartokinase family	ask	ko:K00928, ko:K12524	1.1.1.3, 2.7.2.4	Amino acid kinase family
GC_00000052	All_core	A_odontolyticus_F0309	23	24	0.768911	0.75336	asp_kin_monofn: aspartate kinase, monofunctional class	Belongs to the aspartokinase family	ask	ko:K00928, ko:K12524	1.1.1.3, 2.7.2.4	Amino acid kinase family
GC_00000052	All_core	A_odontolyticus_XH001	23	24	0.768911	0.75336	asp_kin_monofn: aspartate kinase, monofunctional class	Belongs to the aspartokinase family	ask	ko:K00928, ko:K12524	1.1.1.3, 2.7.2.4	Amino acid kinase family
GC_00000052	All_core	A_sp_HMT_170_F0386	23	24	0.768911	0.75336	asp_kinases: aspartate kinase	Belongs to the aspartokinase family	ask	ko:K00928, ko:K12524	1.1.1.3, 2.7.2.4	Amino acid kinase family
GC_00000052	All_core	A_sp_HMT_171_F0337	23	24	0.768911	0.75336	asp_kinases: aspartate kinase	Belongs to the aspartokinase family	ask	ko:K00928, ko:K12524	1.1.1.3, 2.7.2.4	Amino acid kinase family
GC_00000052	All_core	A_sp_HMT_171_F0337	23	24	0.768911	0.75336		ACT domain	askB	ko:K00928, ko:K12524	1.1.1.3, 2.7.2.4	ACT domain
GC_00000052	All_core	A_sp_HMT_172_F0311	23	24	0.768911	0.75336	asp_kin_monofn: aspartate kinase, monofunctional class	Belongs to the aspartokinase family	ask	ko:K00928, ko:K12524	1.1.1.3, 2.7.2.4	Amino acid kinase family
GC_00000052	All_core	A_sp_HMT_175_F0384	23	24	0.768911	0.75336	asp_kinases: aspartate kinase	Belongs to the aspartokinase family	ask	ko:K00928, ko:K12524	1.1.1.3, 2.7.2.4	Amino acid kinase family
GC_00000052	All_core	A_sp_HMT_178_F0338	23	24	0.768911	0.75336	asp_kin_monofn: aspartate kinase, monofunctional class	Belongs to the aspartokinase family	ask	ko:K00928, ko:K12524	1.1.1.3, 2.7.2.4	Amino acid kinase family
GC_00000052	All_core	A_sp_HMT_180_F0310	23	24	0.768911	0.75336	asp_kin_monofn: aspartate kinase, monofunctional class	Belongs to the aspartokinase family	ask	ko:K00928, ko:K12524	1.1.1.3, 2.7.2.4	Amino acid kinase family
GC_00000052	All_core	A_sp_HMT_414_F0588	23	24	0.768911	0.75336	asp_kinases: aspartate kinase	Belongs to the aspartokinase family	ask	ko:K00928, ko:K12524	1.1.1.3, 2.7.2.4	Amino acid kinase family
GC_00000052	All_core	A_sp_HMT_448_F0400	23	24	0.768911	0.75336	asp_kinases: aspartate kinase	Belongs to the aspartokinase family	ask	ko:K00928, ko:K12524	1.1.1.3, 2.7.2.4	Amino acid kinase family
GC_00000052	All_core	A_sp_HMT_848_F0332	23	24	0.768911	0.75336	asp_kinases: aspartate kinase	Belongs to the aspartokinase family	ask	ko:K00928, ko:K12524	1.1.1.3, 2.7.2.4	Amino acid kinase family
GC_00000052	All_core	A_sp_HMT_849_F0330	23	24	0.768911	0.75336	asp_kinases: aspartate kinase	Belongs to the aspartokinase family	ask	ko:K00928, ko:K12524	1.1.1.3, 2.7.2.4	Amino acid kinase family
GC_00000052	All_core	A_sp_HMT_877_F0543	23	24	0.768911	0.75336	asp_kin_monofn: aspartate kinase, monofunctional class	Belongs to the aspartokinase family	ask	ko:K00928, ko:K12524	1.1.1.3, 2.7.2.4	Amino acid kinase family
GC_00000052	All_core	A_sp_ICM39	23	24	0.768911	0.75336	asp_kin_monofn: aspartate kinase, monofunctional class	Belongs to the aspartokinase family	ask	ko:K00928, ko:K12524	1.1.1.3, 2.7.2.4	Amino acid kinase family
GC_00000052	All_core	A_sp_ICM47	23	24	0.768911	0.75336	asp_kin_monofn: aspartate kinase, monofunctional class	Belongs to the aspartokinase family	ask	ko:K00928, ko:K12524	1.1.1.3, 2.7.2.4	Amino acid kinase family
GC_00000052	All_core	A_sp_ICM58	23	24	0.768911	0.75336	asp_kin_monofn: aspartate kinase, monofunctional class	Belongs to the aspartokinase family	ask	ko:K00928, ko:K12524	1.1.1.3, 2.7.2.4	Amino acid kinase family
GC_00000053	All_core	A_graevenitzii_F0530	23	24	0.78598	0.887558	pyrE: orotate phosphoribosyltransferase	Catalyzes the transfer of a ribosyl phosphate group from 5-phosphoribose 1-diphosphate to orotate, leading to the formation of orotidine monophosphate (OMP)	pyrE	ko:K00762	2.4.2.10	Phosphoribosyl transferase domain
GC_00000053	All_core	A_johnsonii_F0510	23	24	0.78598	0.887558	pyrE: orotate phosphoribosyltransferase	Catalyzes the transfer of a ribosyl phosphate group from 5-phosphoribose 1-diphosphate to orotate, leading to the formation of orotidine monophosphate (OMP)	pyrE	ko:K00762	2.4.2.10	Phosphoribosyl transferase domain
GC_00000053	All_core	A_massiliensis_F0489	23	24	0.78598	0.887558	pyrE: orotate phosphoribosyltransferase	Catalyzes the transfer of a ribosyl phosphate group from 5-phosphoribose 1-diphosphate to orotate, leading to the formation of orotidine monophosphate (OMP)	pyrE	ko:K00762	2.4.2.10	Phosphoribosyl transferase domain
GC_00000053	All_core	A_meyeri_ATCC_35568	23	24	0.78598	0.887558		Catalyzes the transfer of a ribosyl phosphate group from 5-phosphoribose 1-diphosphate to orotate, leading to the formation of orotidine monophosphate (OMP)	pyrE	ko:K00762	2.4.2.10	Phosphoribosyl transferase domain
GC_00000053	All_core	A_meyeri_W712	23	24	0.78598	0.887558		Catalyzes the transfer of a ribosyl phosphate group from 5-phosphoribose 1-diphosphate to orotate, leading to the formation of orotidine monophosphate (OMP)	pyrE	ko:K00762	2.4.2.10	Phosphoribosyl transferase domain
GC_00000053	All_core	A_odontolyticus_ATCC_17929	23	24	0.78598	0.887558	pyrE: orotate phosphoribosyltransferase	Catalyzes the transfer of a ribosyl phosphate group from 5-phosphoribose 1-diphosphate to orotate, leading to the formation of orotidine monophosphate (OMP)	pyrE	ko:K00762	2.4.2.10	Phosphoribosyl transferase domain
GC_00000053	All_core	A_odontolyticus_ATCC_17982	23	24	0.78598	0.887558	pyrE: orotate phosphoribosyltransferase	Catalyzes the transfer of a ribosyl phosphate group from 5-phosphoribose 1-diphosphate to orotate, leading to the formation of orotidine monophosphate (OMP)	pyrE	ko:K00762	2.4.2.10	Phosphoribosyl transferase domain
GC_00000053	All_core	A_odontolyticus_F0309	23	24	0.78598	0.887558	pyrE: orotate phosphoribosyltransferase	Catalyzes the transfer of a ribosyl phosphate group from 5-phosphoribose 1-diphosphate to orotate, leading to the formation of orotidine monophosphate (OMP)	pyrE	ko:K00762	2.4.2.10	Phosphoribosyl transferase domain
GC_00000053	All_core	A_odontolyticus_XH001	23	24	0.78598	0.887558	pyrE: orotate phosphoribosyltransferase	Catalyzes the transfer of a ribosyl phosphate group from 5-phosphoribose 1-diphosphate to orotate, leading to the formation of orotidine monophosphate (OMP)	pyrE	ko:K00762	2.4.2.10	Phosphoribosyl transferase domain
GC_00000053	All_core	A_sp_HMT_170_F0386	23	24	0.78598	0.887558	pyrE: orotate phosphoribosyltransferase	Catalyzes the transfer of a ribosyl phosphate group from 5-phosphoribose 1-diphosphate to orotate, leading to the formation of orotidine monophosphate (OMP)	pyrE	ko:K00762	2.4.2.10	Phosphoribosyl transferase domain
GC_00000053	All_core	A_sp_HMT_171_F0337	23	24	0.78598	0.887558		Catalyzes the transfer of a ribosyl phosphate group from 5-phosphoribose 1-diphosphate to orotate, leading to the formation of orotidine monophosphate (OMP)	pyrE	ko:K00762	2.4.2.10
GC_00000053	All_core	A_sp_HMT_171_F0337	23	24	0.78598	0.887558		Catalyzes the transfer of a ribosyl phosphate group from 5-phosphoribose 1-diphosphate to orotate, leading to the formation of orotidine monophosphate (OMP)	pyrE	ko:K00762	2.4.2.10	Phosphoribosyl transferase domain
GC_00000053	All_core	A_sp_HMT_172_F0311	23	24	0.78598	0.887558	pyrE: orotate phosphoribosyltransferase	Catalyzes the transfer of a ribosyl phosphate group from 5-phosphoribose 1-diphosphate to orotate, leading to the formation of orotidine monophosphate (OMP)	pyrE	ko:K00762	2.4.2.10	Phosphoribosyl transferase domain
GC_00000053	All_core	A_sp_HMT_175_F0384	23	24	0.78598	0.887558	pyrE: orotate phosphoribosyltransferase	Catalyzes the transfer of a ribosyl phosphate group from 5-phosphoribose 1-diphosphate to orotate, leading to the formation of orotidine monophosphate (OMP)	pyrE	ko:K00762	2.4.2.10	Phosphoribosyl transferase domain
GC_00000053	All_core	A_sp_HMT_178_F0338	23	24	0.78598	0.887558	pyrE: orotate phosphoribosyltransferase	Catalyzes the transfer of a ribosyl phosphate group from 5-phosphoribose 1-diphosphate to orotate, leading to the formation of orotidine monophosphate (OMP)	pyrE	ko:K00762	2.4.2.10	Phosphoribosyl transferase domain
GC_00000053	All_core	A_sp_HMT_180_F0310	23	24	0.78598	0.887558	pyrE: orotate phosphoribosyltransferase	Catalyzes the transfer of a ribosyl phosphate group from 5-phosphoribose 1-diphosphate to orotate, leading to the formation of orotidine monophosphate (OMP)	pyrE	ko:K00762	2.4.2.10	Phosphoribosyl transferase domain
GC_00000053	All_core	A_sp_HMT_414_F0588	23	24	0.78598	0.887558	pyrE: orotate phosphoribosyltransferase	Catalyzes the transfer of a ribosyl phosphate group from 5-phosphoribose 1-diphosphate to orotate, leading to the formation of orotidine monophosphate (OMP)	pyrE	ko:K00762	2.4.2.10	Phosphoribosyl transferase domain
GC_00000053	All_core	A_sp_HMT_448_F0400	23	24	0.78598	0.887558	pyrE: orotate phosphoribosyltransferase	Catalyzes the transfer of a ribosyl phosphate group from 5-phosphoribose 1-diphosphate to orotate, leading to the formation of orotidine monophosphate (OMP)	pyrE	ko:K00762	2.4.2.10	Phosphoribosyl transferase domain
GC_00000053	All_core	A_sp_HMT_848_F0332	23	24	0.78598	0.887558	pyrE: orotate phosphoribosyltransferase	Catalyzes the transfer of a ribosyl phosphate group from 5-phosphoribose 1-diphosphate to orotate, leading to the formation of orotidine monophosphate (OMP)	pyrE	ko:K00762	2.4.2.10	Phosphoribosyl transferase domain
GC_00000053	All_core	A_sp_HMT_849_F0330	23	24	0.78598	0.887558	pyrE: orotate phosphoribosyltransferase	Catalyzes the transfer of a ribosyl phosphate group from 5-phosphoribose 1-diphosphate to orotate, leading to the formation of orotidine monophosphate (OMP)	pyrE	ko:K00762	2.4.2.10	Phosphoribosyl transferase domain
GC_00000053	All_core	A_sp_HMT_877_F0543	23	24	0.78598	0.887558	pyrE: orotate phosphoribosyltransferase	Catalyzes the transfer of a ribosyl phosphate group from 5-phosphoribose 1-diphosphate to orotate, leading to the formation of orotidine monophosphate (OMP)	pyrE	ko:K00762	2.4.2.10	Phosphoribosyl transferase domain
GC_00000053	All_core	A_sp_ICM39	23	24	0.78598	0.887558	pyrE: orotate phosphoribosyltransferase	Catalyzes the transfer of a ribosyl phosphate group from 5-phosphoribose 1-diphosphate to orotate, leading to the formation of orotidine monophosphate (OMP)	pyrE	ko:K00762	2.4.2.10	Phosphoribosyl transferase domain
GC_00000053	All_core	A_sp_ICM47	23	24	0.78598	0.887558	pyrE: orotate phosphoribosyltransferase	Catalyzes the transfer of a ribosyl phosphate group from 5-phosphoribose 1-diphosphate to orotate, leading to the formation of orotidine monophosphate (OMP)	pyrE	ko:K00762	2.4.2.10	Phosphoribosyl transferase domain
GC_00000053	All_core	A_sp_ICM58	23	24	0.78598	0.887558	pyrE: orotate phosphoribosyltransferase	Catalyzes the transfer of a ribosyl phosphate group from 5-phosphoribose 1-diphosphate to orotate, leading to the formation of orotidine monophosphate (OMP)	pyrE	ko:K00762	2.4.2.10	Phosphoribosyl transferase domain
GC_00000054	All_core	A_graevenitzii_F0530	23	24	0.783618	0.84441	glgC: glucose-1-phosphate adenylyltransferase	Catalyzes the synthesis of ADP-glucose, a sugar donor used in elongation reactions on alpha-glucans	glgC	ko:K00975	2.7.7.27	Nucleotidyl transferase
GC_00000054	All_core	A_johnsonii_F0510	23	24	0.783618	0.84441	glgC: glucose-1-phosphate adenylyltransferase	Catalyzes the synthesis of ADP-glucose, a sugar donor used in elongation reactions on alpha-glucans	glgC	ko:K00975	2.7.7.27	Nucleotidyl transferase
GC_00000054	All_core	A_massiliensis_F0489	23	24	0.783618	0.84441		Catalyzes the synthesis of ADP-glucose, a sugar donor used in elongation reactions on alpha-glucans	glgC	ko:K00975	2.7.7.27	Nucleotidyl transferase
GC_00000054	All_core	A_meyeri_ATCC_35568	23	24	0.783618	0.84441		Catalyzes the synthesis of ADP-glucose, a sugar donor used in elongation reactions on alpha-glucans	glgC	ko:K00975	2.7.7.27	Nucleotidyl transferase
GC_00000054	All_core	A_meyeri_W712	23	24	0.783618	0.84441		Catalyzes the synthesis of ADP-glucose, a sugar donor used in elongation reactions on alpha-glucans	glgC	ko:K00975	2.7.7.27	Nucleotidyl transferase
GC_00000054	All_core	A_meyeri_W712	23	24	0.783618	0.84441		Catalyzes the synthesis of ADP-glucose, a sugar donor used in elongation reactions on alpha-glucans	glgC	ko:K00975	2.7.7.27	Nucleotidyl transferase
GC_00000054	All_core	A_odontolyticus_ATCC_17929	23	24	0.783618	0.84441		Catalyzes the synthesis of ADP-glucose, a sugar donor used in elongation reactions on alpha-glucans	glgC	ko:K00975	2.7.7.27	Nucleotidyl transferase
GC_00000054	All_core	A_odontolyticus_ATCC_17982	23	24	0.783618	0.84441		Catalyzes the synthesis of ADP-glucose, a sugar donor used in elongation reactions on alpha-glucans	glgC	ko:K00975	2.7.7.27	Nucleotidyl transferase
GC_00000054	All_core	A_odontolyticus_F0309	23	24	0.783618	0.84441		Catalyzes the synthesis of ADP-glucose, a sugar donor used in elongation reactions on alpha-glucans	glgC	ko:K00975	2.7.7.27	Nucleotidyl transferase
GC_00000054	All_core	A_odontolyticus_XH001	23	24	0.783618	0.84441		Catalyzes the synthesis of ADP-glucose, a sugar donor used in elongation reactions on alpha-glucans	glgC	ko:K00975	2.7.7.27	Nucleotidyl transferase
GC_00000054	All_core	A_sp_HMT_170_F0386	23	24	0.783618	0.84441		Catalyzes the synthesis of ADP-glucose, a sugar donor used in elongation reactions on alpha-glucans	glgC	ko:K00975	2.7.7.27	Nucleotidyl transferase
GC_00000054	All_core	A_sp_HMT_171_F0337	23	24	0.783618	0.84441	glgC: glucose-1-phosphate adenylyltransferase	Catalyzes the synthesis of ADP-glucose, a sugar donor used in elongation reactions on alpha-glucans	glgC	ko:K00975	2.7.7.27	Nucleotidyl transferase
GC_00000054	All_core	A_sp_HMT_172_F0311	23	24	0.783618	0.84441		Catalyzes the synthesis of ADP-glucose, a sugar donor used in elongation reactions on alpha-glucans	glgC	ko:K00975	2.7.7.27	Nucleotidyl transferase
GC_00000054	All_core	A_sp_HMT_175_F0384	23	24	0.783618	0.84441	glgC: glucose-1-phosphate adenylyltransferase	Catalyzes the synthesis of ADP-glucose, a sugar donor used in elongation reactions on alpha-glucans	glgC	ko:K00975	2.7.7.27	Nucleotidyl transferase
GC_00000054	All_core	A_sp_HMT_178_F0338	23	24	0.783618	0.84441	glgC: glucose-1-phosphate adenylyltransferase	Catalyzes the synthesis of ADP-glucose, a sugar donor used in elongation reactions on alpha-glucans	glgC	ko:K00975	2.7.7.27	Nucleotidyl transferase
GC_00000054	All_core	A_sp_HMT_180_F0310	23	24	0.783618	0.84441		Catalyzes the synthesis of ADP-glucose, a sugar donor used in elongation reactions on alpha-glucans	glgC	ko:K00975	2.7.7.27	Nucleotidyl transferase
GC_00000054	All_core	A_sp_HMT_414_F0588	23	24	0.783618	0.84441		Catalyzes the synthesis of ADP-glucose, a sugar donor used in elongation reactions on alpha-glucans	glgC	ko:K00975	2.7.7.27	Nucleotidyl transferase
GC_00000054	All_core	A_sp_HMT_448_F0400	23	24	0.783618	0.84441		Catalyzes the synthesis of ADP-glucose, a sugar donor used in elongation reactions on alpha-glucans	glgC	ko:K00975	2.7.7.27	Nucleotidyl transferase
GC_00000054	All_core	A_sp_HMT_848_F0332	23	24	0.783618	0.84441	glgC: glucose-1-phosphate adenylyltransferase	Catalyzes the synthesis of ADP-glucose, a sugar donor used in elongation reactions on alpha-glucans	glgC	ko:K00975	2.7.7.27	Nucleotidyl transferase
GC_00000054	All_core	A_sp_HMT_849_F0330	23	24	0.783618	0.84441	glgC: glucose-1-phosphate adenylyltransferase	Catalyzes the synthesis of ADP-glucose, a sugar donor used in elongation reactions on alpha-glucans	glgC	ko:K00975	2.7.7.27	Nucleotidyl transferase
GC_00000054	All_core	A_sp_HMT_877_F0543	23	24	0.783618	0.84441		Catalyzes the synthesis of ADP-glucose, a sugar donor used in elongation reactions on alpha-glucans	glgC	ko:K00975	2.7.7.27	Nucleotidyl transferase
GC_00000054	All_core	A_sp_ICM39	23	24	0.783618	0.84441		Catalyzes the synthesis of ADP-glucose, a sugar donor used in elongation reactions on alpha-glucans	glgC	ko:K00975	2.7.7.27	Nucleotidyl transferase
GC_00000054	All_core	A_sp_ICM47	23	24	0.783618	0.84441		Catalyzes the synthesis of ADP-glucose, a sugar donor used in elongation reactions on alpha-glucans	glgC	ko:K00975	2.7.7.27	Nucleotidyl transferase
GC_00000054	All_core	A_sp_ICM58	23	24	0.783618	0.84441		Catalyzes the synthesis of ADP-glucose, a sugar donor used in elongation reactions on alpha-glucans	glgC	ko:K00975	2.7.7.27	Nucleotidyl transferase
GC_00000055	All_core	A_graevenitzii_F0530	23	24	0.764984	0.92289		Belongs to the class-I aminoacyl-tRNA synthetase family	leuS	ko:K01869	6.1.1.4	Leucyl-tRNA synthetase, Domain 2
GC_00000055	All_core	A_johnsonii_F0510	23	24	0.764984	0.92289		Belongs to the class-I aminoacyl-tRNA synthetase family	leuS	ko:K01869	6.1.1.4	Leucyl-tRNA synthetase, Domain 2
GC_00000055	All_core	A_johnsonii_F0510	23	24	0.764984	0.92289		Belongs to the class-I aminoacyl-tRNA synthetase family	leuS	ko:K01869	6.1.1.4	tRNA synthetases class I (M)
GC_00000055	All_core	A_massiliensis_F0489	23	24	0.764984	0.92289		Belongs to the class-I aminoacyl-tRNA synthetase family	leuS	ko:K01869	6.1.1.4	Leucyl-tRNA synthetase, Domain 2
GC_00000055	All_core	A_meyeri_ATCC_35568	23	24	0.764984	0.92289		Belongs to the class-I aminoacyl-tRNA synthetase family	leuS	ko:K01869	6.1.1.4	Leucyl-tRNA synthetase, Domain 2
GC_00000055	All_core	A_meyeri_W712	23	24	0.764984	0.92289		Belongs to the class-I aminoacyl-tRNA synthetase family	leuS	ko:K01869	6.1.1.4	Leucyl-tRNA synthetase, Domain 2
GC_00000055	All_core	A_odontolyticus_ATCC_17929	23	24	0.764984	0.92289		Belongs to the class-I aminoacyl-tRNA synthetase family	leuS	ko:K01869	6.1.1.4	Leucyl-tRNA synthetase, Domain 2
GC_00000055	All_core	A_odontolyticus_ATCC_17982	23	24	0.764984	0.92289		Belongs to the class-I aminoacyl-tRNA synthetase family	leuS	ko:K01869	6.1.1.4	Leucyl-tRNA synthetase, Domain 2
GC_00000055	All_core	A_odontolyticus_F0309	23	24	0.764984	0.92289		Belongs to the class-I aminoacyl-tRNA synthetase family	leuS	ko:K01869	6.1.1.4	Leucyl-tRNA synthetase, Domain 2
GC_00000055	All_core	A_odontolyticus_XH001	23	24	0.764984	0.92289		Belongs to the class-I aminoacyl-tRNA synthetase family	leuS	ko:K01869	6.1.1.4	Leucyl-tRNA synthetase, Domain 2
GC_00000055	All_core	A_sp_HMT_170_F0386	23	24	0.764984	0.92289		Belongs to the class-I aminoacyl-tRNA synthetase family	leuS	ko:K01869	6.1.1.4	Leucyl-tRNA synthetase, Domain 2
GC_00000055	All_core	A_sp_HMT_171_F0337	23	24	0.764984	0.92289		Belongs to the class-I aminoacyl-tRNA synthetase family	leuS	ko:K01869	6.1.1.4	Leucyl-tRNA synthetase, Domain 2
GC_00000055	All_core	A_sp_HMT_172_F0311	23	24	0.764984	0.92289		Belongs to the class-I aminoacyl-tRNA synthetase family	leuS	ko:K01869	6.1.1.4	Leucyl-tRNA synthetase, Domain 2
GC_00000055	All_core	A_sp_HMT_175_F0384	23	24	0.764984	0.92289		Belongs to the class-I aminoacyl-tRNA synthetase family	leuS	ko:K01869	6.1.1.4	Leucyl-tRNA synthetase, Domain 2
GC_00000055	All_core	A_sp_HMT_178_F0338	23	24	0.764984	0.92289		Belongs to the class-I aminoacyl-tRNA synthetase family	leuS	ko:K01869	6.1.1.4	Leucyl-tRNA synthetase, Domain 2
GC_00000055	All_core	A_sp_HMT_180_F0310	23	24	0.764984	0.92289		Belongs to the class-I aminoacyl-tRNA synthetase family	leuS	ko:K01869	6.1.1.4	Leucyl-tRNA synthetase, Domain 2
GC_00000055	All_core	A_sp_HMT_414_F0588	23	24	0.764984	0.92289		Belongs to the class-I aminoacyl-tRNA synthetase family	leuS	ko:K01869	6.1.1.4	Leucyl-tRNA synthetase, Domain 2
GC_00000055	All_core	A_sp_HMT_448_F0400	23	24	0.764984	0.92289		Belongs to the class-I aminoacyl-tRNA synthetase family	leuS	ko:K01869	6.1.1.4	Leucyl-tRNA synthetase, Domain 2
GC_00000055	All_core	A_sp_HMT_848_F0332	23	24	0.764984	0.92289		Belongs to the class-I aminoacyl-tRNA synthetase family	leuS	ko:K01869	6.1.1.4	Leucyl-tRNA synthetase, Domain 2
GC_00000055	All_core	A_sp_HMT_849_F0330	23	24	0.764984	0.92289		Belongs to the class-I aminoacyl-tRNA synthetase family	leuS	ko:K01869	6.1.1.4	Leucyl-tRNA synthetase, Domain 2
GC_00000055	All_core	A_sp_HMT_877_F0543	23	24	0.764984	0.92289		Belongs to the class-I aminoacyl-tRNA synthetase family	leuS	ko:K01869	6.1.1.4	Leucyl-tRNA synthetase, Domain 2
GC_00000055	All_core	A_sp_ICM39	23	24	0.764984	0.92289		Belongs to the class-I aminoacyl-tRNA synthetase family	leuS	ko:K01869	6.1.1.4	Leucyl-tRNA synthetase, Domain 2
GC_00000055	All_core	A_sp_ICM47	23	24	0.764984	0.92289		Belongs to the class-I aminoacyl-tRNA synthetase family	leuS	ko:K01869	6.1.1.4	Leucyl-tRNA synthetase, Domain 2
GC_00000055	All_core	A_sp_ICM58	23	24	0.764984	0.92289		Belongs to the class-I aminoacyl-tRNA synthetase family	leuS	ko:K01869	6.1.1.4	Leucyl-tRNA synthetase, Domain 2
GC_00000056	All_core	A_graevenitzii_F0530	23	24	0.745269	0.896654		Binds and transfers iron-sulfur (Fe-S) clusters to target apoproteins. Can hydrolyze ATP	mrp	ko:K03593		NUBPL iron-transfer P-loop NTPase
GC_00000056	All_core	A_johnsonii_F0510	23	24	0.745269	0.896654		Binds and transfers iron-sulfur (Fe-S) clusters to target apoproteins. Can hydrolyze ATP	mrp	ko:K03593		NUBPL iron-transfer P-loop NTPase
GC_00000056	All_core	A_massiliensis_F0489	23	24	0.745269	0.896654		Binds and transfers iron-sulfur (Fe-S) clusters to target apoproteins. Can hydrolyze ATP	mrp	ko:K03593		NUBPL iron-transfer P-loop NTPase
GC_00000056	All_core	A_meyeri_ATCC_35568	23	24	0.745269	0.896654		Binds and transfers iron-sulfur (Fe-S) clusters to target apoproteins. Can hydrolyze ATP	mrp	ko:K03593		NUBPL iron-transfer P-loop NTPase
GC_00000056	All_core	A_meyeri_W712	23	24	0.745269	0.896654		Binds and transfers iron-sulfur (Fe-S) clusters to target apoproteins. Can hydrolyze ATP	mrp	ko:K03593		NUBPL iron-transfer P-loop NTPase
GC_00000056	All_core	A_odontolyticus_ATCC_17929	23	24	0.745269	0.896654		Binds and transfers iron-sulfur (Fe-S) clusters to target apoproteins. Can hydrolyze ATP	mrp	ko:K03593		NUBPL iron-transfer P-loop NTPase
GC_00000056	All_core	A_odontolyticus_ATCC_17982	23	24	0.745269	0.896654		Binds and transfers iron-sulfur (Fe-S) clusters to target apoproteins. Can hydrolyze ATP	mrp	ko:K03593		NUBPL iron-transfer P-loop NTPase
GC_00000056	All_core	A_odontolyticus_F0309	23	24	0.745269	0.896654		Binds and transfers iron-sulfur (Fe-S) clusters to target apoproteins. Can hydrolyze ATP	mrp	ko:K03593		NUBPL iron-transfer P-loop NTPase
GC_00000056	All_core	A_odontolyticus_XH001	23	24	0.745269	0.896654		Binds and transfers iron-sulfur (Fe-S) clusters to target apoproteins. Can hydrolyze ATP	mrp	ko:K03593		NUBPL iron-transfer P-loop NTPase
GC_00000056	All_core	A_sp_HMT_170_F0386	23	24	0.745269	0.896654		Binds and transfers iron-sulfur (Fe-S) clusters to target apoproteins. Can hydrolyze ATP	mrp	ko:K03593		NUBPL iron-transfer P-loop NTPase
GC_00000056	All_core	A_sp_HMT_171_F0337	23	24	0.745269	0.896654		Binds and transfers iron-sulfur (Fe-S) clusters to target apoproteins. Can hydrolyze ATP	mrp	ko:K03593		NUBPL iron-transfer P-loop NTPase
GC_00000056	All_core	A_sp_HMT_172_F0311	23	24	0.745269	0.896654		Binds and transfers iron-sulfur (Fe-S) clusters to target apoproteins. Can hydrolyze ATP	mrp	ko:K03593		NUBPL iron-transfer P-loop NTPase
GC_00000056	All_core	A_sp_HMT_175_F0384	23	24	0.745269	0.896654		Binds and transfers iron-sulfur (Fe-S) clusters to target apoproteins. Can hydrolyze ATP	mrp	ko:K03593		NUBPL iron-transfer P-loop NTPase
GC_00000056	All_core	A_sp_HMT_178_F0338	23	24	0.745269	0.896654		Binds and transfers iron-sulfur (Fe-S) clusters to target apoproteins. Can hydrolyze ATP	mrp	ko:K03593		NUBPL iron-transfer P-loop NTPase
GC_00000056	All_core	A_sp_HMT_180_F0310	23	24	0.745269	0.896654		Binds and transfers iron-sulfur (Fe-S) clusters to target apoproteins. Can hydrolyze ATP	mrp	ko:K03593		NUBPL iron-transfer P-loop NTPase
GC_00000056	All_core	A_sp_HMT_414_F0588	23	24	0.745269	0.896654		Binds and transfers iron-sulfur (Fe-S) clusters to target apoproteins. Can hydrolyze ATP	mrp	ko:K03593		NUBPL iron-transfer P-loop NTPase
GC_00000056	All_core	A_sp_HMT_448_F0400	23	24	0.745269	0.896654		Binds and transfers iron-sulfur (Fe-S) clusters to target apoproteins. Can hydrolyze ATP	mrp	ko:K03593		NUBPL iron-transfer P-loop NTPase
GC_00000056	All_core	A_sp_HMT_848_F0332	23	24	0.745269	0.896654		Binds and transfers iron-sulfur (Fe-S) clusters to target apoproteins. Can hydrolyze ATP	mrp	ko:K03593		NUBPL iron-transfer P-loop NTPase
GC_00000056	All_core	A_sp_HMT_849_F0330	23	24	0.745269	0.896654		Binds and transfers iron-sulfur (Fe-S) clusters to target apoproteins. Can hydrolyze ATP	mrp	ko:K03593		NUBPL iron-transfer P-loop NTPase
GC_00000056	All_core	A_sp_HMT_877_F0543	23	24	0.745269	0.896654		Binds and transfers iron-sulfur (Fe-S) clusters to target apoproteins. Can hydrolyze ATP	mrp	ko:K03593		NUBPL iron-transfer P-loop NTPase
GC_00000056	All_core	A_sp_ICM39	23	24	0.745269	0.896654		Binds and transfers iron-sulfur (Fe-S) clusters to target apoproteins. Can hydrolyze ATP	mrp	ko:K03593		NUBPL iron-transfer P-loop NTPase
GC_00000056	All_core	A_sp_ICM47	23	24	0.745269	0.896654		Binds and transfers iron-sulfur (Fe-S) clusters to target apoproteins. Can hydrolyze ATP	mrp	ko:K03593		NUBPL iron-transfer P-loop NTPase
GC_00000056	All_core	A_sp_ICM47	23	24	0.745269	0.896654
GC_00000056	All_core	A_sp_ICM58	23	24	0.745269	0.896654		Binds and transfers iron-sulfur (Fe-S) clusters to target apoproteins. Can hydrolyze ATP	mrp	ko:K03593		NUBPL iron-transfer P-loop NTPase
GC_00000057	All_core	A_graevenitzii_F0530	23	24	0.687925	0.752334	GTPase_EngA: ribosome-associated GTPase EngA	GTPase that plays an essential role in the late steps of ribosome biogenesis	der	ko:K00058, ko:K00945, ko:K03977	1.1.1.399, 1.1.1.95, 2.7.4.25	Cytidylate kinase
GC_00000057	All_core	A_johnsonii_F0510	23	24	0.687925	0.752334	GTPase_EngA: ribosome-associated GTPase EngA	GTPase that plays an essential role in the late steps of ribosome biogenesis	der	ko:K00058, ko:K00945, ko:K03977	1.1.1.399, 1.1.1.95, 2.7.4.25	Cytidylate kinase
GC_00000057	All_core	A_massiliensis_F0489	23	24	0.687925	0.752334	GTPase_EngA: ribosome-associated GTPase EngA	GTPase that plays an essential role in the late steps of ribosome biogenesis	der	ko:K00058, ko:K00945, ko:K03977	1.1.1.399, 1.1.1.95, 2.7.4.25	Cytidylate kinase
GC_00000057	All_core	A_meyeri_ATCC_35568	23	24	0.687925	0.752334	GTPase_EngA: ribosome-associated GTPase EngA	GTPase that plays an essential role in the late steps of ribosome biogenesis	der	ko:K00058, ko:K03977	1.1.1.399, 1.1.1.95	50S ribosome-binding GTPase
GC_00000057	All_core	A_meyeri_W712	23	24	0.687925	0.752334	GTPase_EngA: ribosome-associated GTPase EngA	GTPase that plays an essential role in the late steps of ribosome biogenesis	der	ko:K00058, ko:K03977	1.1.1.399, 1.1.1.95	50S ribosome-binding GTPase
GC_00000057	All_core	A_odontolyticus_ATCC_17929	23	24	0.687925	0.752334	GTPase_EngA: ribosome-associated GTPase EngA	GTPase that plays an essential role in the late steps of ribosome biogenesis	der	ko:K00058, ko:K03977	1.1.1.399, 1.1.1.95	50S ribosome-binding GTPase
GC_00000057	All_core	A_odontolyticus_ATCC_17982	23	24	0.687925	0.752334	GTPase_EngA: ribosome-associated GTPase EngA	GTPase that plays an essential role in the late steps of ribosome biogenesis	der	ko:K00058, ko:K03977	1.1.1.399, 1.1.1.95	50S ribosome-binding GTPase
GC_00000057	All_core	A_odontolyticus_F0309	23	24	0.687925	0.752334	GTPase_EngA: ribosome-associated GTPase EngA	GTPase that plays an essential role in the late steps of ribosome biogenesis	der	ko:K00058, ko:K03977	1.1.1.399, 1.1.1.95	50S ribosome-binding GTPase
GC_00000057	All_core	A_odontolyticus_XH001	23	24	0.687925	0.752334	GTPase_EngA: ribosome-associated GTPase EngA	GTPase that plays an essential role in the late steps of ribosome biogenesis	der	ko:K00058, ko:K03977	1.1.1.399, 1.1.1.95	50S ribosome-binding GTPase
GC_00000057	All_core	A_sp_HMT_170_F0386	23	24	0.687925	0.752334	GTPase_EngA: ribosome-associated GTPase EngA	GTPase that plays an essential role in the late steps of ribosome biogenesis	der	ko:K00058, ko:K00945, ko:K03977	1.1.1.399, 1.1.1.95, 2.7.4.25	Cytidylate kinase
GC_00000057	All_core	A_sp_HMT_171_F0337	23	24	0.687925	0.752334	GTPase_EngA: ribosome-associated GTPase EngA	GTPase that plays an essential role in the late steps of ribosome biogenesis	der	ko:K00058, ko:K00945, ko:K03977	1.1.1.399, 1.1.1.95, 2.7.4.25	Cytidylate kinase
GC_00000057	All_core	A_sp_HMT_172_F0311	23	24	0.687925	0.752334	GTPase_EngA: ribosome-associated GTPase EngA	GTPase that plays an essential role in the late steps of ribosome biogenesis	der	ko:K00058, ko:K03977	1.1.1.399, 1.1.1.95	50S ribosome-binding GTPase
GC_00000057	All_core	A_sp_HMT_175_F0384	23	24	0.687925	0.752334	GTPase_EngA: ribosome-associated GTPase EngA	GTPase that plays an essential role in the late steps of ribosome biogenesis	der	ko:K00058, ko:K00945, ko:K03977	1.1.1.399, 1.1.1.95, 2.7.4.25	Cytidylate kinase
GC_00000057	All_core	A_sp_HMT_178_F0338	23	24	0.687925	0.752334	GTPase_EngA: ribosome-associated GTPase EngA	GTPase that plays an essential role in the late steps of ribosome biogenesis	der	ko:K00058, ko:K03977	1.1.1.399, 1.1.1.95	KH-domain-like of EngA bacterial GTPase enzymes, C-terminal
GC_00000057	All_core	A_sp_HMT_180_F0310	23	24	0.687925	0.752334	GTPase_EngA: ribosome-associated GTPase EngA	GTPase that plays an essential role in the late steps of ribosome biogenesis	der	ko:K00058, ko:K03977	1.1.1.399, 1.1.1.95	50S ribosome-binding GTPase
GC_00000057	All_core	A_sp_HMT_414_F0588	23	24	0.687925	0.752334	GTPase_EngA: ribosome-associated GTPase EngA	GTPase that plays an essential role in the late steps of ribosome biogenesis	der	ko:K00058, ko:K00945, ko:K03977	1.1.1.399, 1.1.1.95, 2.7.4.25	Cytidylate kinase
GC_00000057	All_core	A_sp_HMT_448_F0400	23	24	0.687925	0.752334	GTPase_EngA: ribosome-associated GTPase EngA	GTPase that plays an essential role in the late steps of ribosome biogenesis	der	ko:K00058, ko:K00945, ko:K03977	1.1.1.399, 1.1.1.95, 2.7.4.25	Cytidylate kinase
GC_00000057	All_core	A_sp_HMT_848_F0332	23	24	0.687925	0.752334	GTPase_EngA: ribosome-associated GTPase EngA	GTPase that plays an essential role in the late steps of ribosome biogenesis	der	ko:K00058, ko:K03977	1.1.1.399, 1.1.1.95	50S ribosome-binding GTPase
GC_00000057	All_core	A_sp_HMT_849_F0330	23	24	0.687925	0.752334	GTPase_EngA: ribosome-associated GTPase EngA	GTPase that plays an essential role in the late steps of ribosome biogenesis	der	ko:K00058, ko:K00945, ko:K03977	1.1.1.399, 1.1.1.95, 2.7.4.25	Cytidylate kinase
GC_00000057	All_core	A_sp_HMT_849_F0330	23	24	0.687925	0.752334		GTPase that plays an essential role in the late steps of ribosome biogenesis	der	ko:K00058, ko:K03977	1.1.1.399, 1.1.1.95	KH-domain-like of EngA bacterial GTPase enzymes, C-terminal
GC_00000057	All_core	A_sp_HMT_877_F0543	23	24	0.687925	0.752334	GTPase_EngA: ribosome-associated GTPase EngA	GTPase that plays an essential role in the late steps of ribosome biogenesis	der	ko:K00058, ko:K03977	1.1.1.399, 1.1.1.95	KH-domain-like of EngA bacterial GTPase enzymes, C-terminal
GC_00000057	All_core	A_sp_ICM39	23	24	0.687925	0.752334	GTPase_EngA: ribosome-associated GTPase EngA	GTPase that plays an essential role in the late steps of ribosome biogenesis	der	ko:K00058, ko:K03977	1.1.1.399, 1.1.1.95	50S ribosome-binding GTPase
GC_00000057	All_core	A_sp_ICM47	23	24	0.687925	0.752334	GTPase_EngA: ribosome-associated GTPase EngA	GTPase that plays an essential role in the late steps of ribosome biogenesis	der	ko:K00058, ko:K03977	1.1.1.399, 1.1.1.95	50S ribosome-binding GTPase
GC_00000057	All_core	A_sp_ICM58	23	24	0.687925	0.752334	GTPase_EngA: ribosome-associated GTPase EngA	GTPase that plays an essential role in the late steps of ribosome biogenesis	der	ko:K00058, ko:K03977	1.1.1.399, 1.1.1.95	50S ribosome-binding GTPase
GC_00000058	All_core	A_graevenitzii_F0530	23	24	0.723269	0.751786	TIGR00256: D-tyrosyl-tRNA(Tyr) deacylase	rejects L-amino acids rather than detecting D-amino acids in the active site. By recycling D-aminoacyl-tRNA to D-amino acids and free tRNA molecules, this enzyme counteracts the toxicity associated with the formation of D-aminoacyl-tRNA entities in vivo and helps enforce protein L-homochirality	dtd	ko:K07560		D-Tyr-tRNA(Tyr) deacylase
GC_00000058	All_core	A_johnsonii_F0510	23	24	0.723269	0.751786	TIGR00256: D-tyrosyl-tRNA(Tyr) deacylase	rejects L-amino acids rather than detecting D-amino acids in the active site. By recycling D-aminoacyl-tRNA to D-amino acids and free tRNA molecules, this enzyme counteracts the toxicity associated with the formation of D-aminoacyl-tRNA entities in vivo and helps enforce protein L-homochirality	dtd	ko:K07560		D-Tyr-tRNA(Tyr) deacylase
GC_00000058	All_core	A_johnsonii_F0510	23	24	0.723269	0.751786
GC_00000058	All_core	A_massiliensis_F0489	23	24	0.723269	0.751786	TIGR00256: D-tyrosyl-tRNA(Tyr) deacylase	rejects L-amino acids rather than detecting D-amino acids in the active site. By recycling D-aminoacyl-tRNA to D-amino acids and free tRNA molecules, this enzyme counteracts the toxicity associated with the formation of D-aminoacyl-tRNA entities in vivo and helps enforce protein L-homochirality	dtd	ko:K07560		D-Tyr-tRNA(Tyr) deacylase
GC_00000058	All_core	A_meyeri_ATCC_35568	23	24	0.723269	0.751786	TIGR00256: D-tyrosyl-tRNA(Tyr) deacylase	rejects L-amino acids rather than detecting D-amino acids in the active site. By recycling D-aminoacyl-tRNA to D-amino acids and free tRNA molecules, this enzyme counteracts the toxicity associated with the formation of D-aminoacyl-tRNA entities in vivo and helps enforce protein L-homochirality	dtd	ko:K07560		D-Tyr-tRNA(Tyr) deacylase
GC_00000058	All_core	A_meyeri_W712	23	24	0.723269	0.751786	TIGR00256: D-tyrosyl-tRNA(Tyr) deacylase	rejects L-amino acids rather than detecting D-amino acids in the active site. By recycling D-aminoacyl-tRNA to D-amino acids and free tRNA molecules, this enzyme counteracts the toxicity associated with the formation of D-aminoacyl-tRNA entities in vivo and helps enforce protein L-homochirality	dtd	ko:K07560		D-Tyr-tRNA(Tyr) deacylase
GC_00000058	All_core	A_odontolyticus_ATCC_17929	23	24	0.723269	0.751786	TIGR00256: D-tyrosyl-tRNA(Tyr) deacylase	rejects L-amino acids rather than detecting D-amino acids in the active site. By recycling D-aminoacyl-tRNA to D-amino acids and free tRNA molecules, this enzyme counteracts the toxicity associated with the formation of D-aminoacyl-tRNA entities in vivo and helps enforce protein L-homochirality	dtd	ko:K07560		D-Tyr-tRNA(Tyr) deacylase
GC_00000058	All_core	A_odontolyticus_ATCC_17982	23	24	0.723269	0.751786	TIGR00256: D-tyrosyl-tRNA(Tyr) deacylase	rejects L-amino acids rather than detecting D-amino acids in the active site. By recycling D-aminoacyl-tRNA to D-amino acids and free tRNA molecules, this enzyme counteracts the toxicity associated with the formation of D-aminoacyl-tRNA entities in vivo and helps enforce protein L-homochirality	dtd	ko:K07560		D-Tyr-tRNA(Tyr) deacylase
GC_00000058	All_core	A_odontolyticus_F0309	23	24	0.723269	0.751786	TIGR00256: D-tyrosyl-tRNA(Tyr) deacylase	rejects L-amino acids rather than detecting D-amino acids in the active site. By recycling D-aminoacyl-tRNA to D-amino acids and free tRNA molecules, this enzyme counteracts the toxicity associated with the formation of D-aminoacyl-tRNA entities in vivo and helps enforce protein L-homochirality	dtd	ko:K07560		D-Tyr-tRNA(Tyr) deacylase
GC_00000058	All_core	A_odontolyticus_XH001	23	24	0.723269	0.751786	TIGR00256: D-tyrosyl-tRNA(Tyr) deacylase	rejects L-amino acids rather than detecting D-amino acids in the active site. By recycling D-aminoacyl-tRNA to D-amino acids and free tRNA molecules, this enzyme counteracts the toxicity associated with the formation of D-aminoacyl-tRNA entities in vivo and helps enforce protein L-homochirality	dtd	ko:K07560		D-Tyr-tRNA(Tyr) deacylase
GC_00000058	All_core	A_sp_HMT_170_F0386	23	24	0.723269	0.751786	TIGR00256: D-tyrosyl-tRNA(Tyr) deacylase	rejects L-amino acids rather than detecting D-amino acids in the active site. By recycling D-aminoacyl-tRNA to D-amino acids and free tRNA molecules, this enzyme counteracts the toxicity associated with the formation of D-aminoacyl-tRNA entities in vivo and helps enforce protein L-homochirality	dtd	ko:K07560		D-Tyr-tRNA(Tyr) deacylase
GC_00000058	All_core	A_sp_HMT_171_F0337	23	24	0.723269	0.751786	TIGR00256: D-tyrosyl-tRNA(Tyr) deacylase	rejects L-amino acids rather than detecting D-amino acids in the active site. By recycling D-aminoacyl-tRNA to D-amino acids and free tRNA molecules, this enzyme counteracts the toxicity associated with the formation of D-aminoacyl-tRNA entities in vivo and helps enforce protein L-homochirality	dtd	ko:K07560		D-Tyr-tRNA(Tyr) deacylase
GC_00000058	All_core	A_sp_HMT_172_F0311	23	24	0.723269	0.751786	TIGR00256: D-tyrosyl-tRNA(Tyr) deacylase	rejects L-amino acids rather than detecting D-amino acids in the active site. By recycling D-aminoacyl-tRNA to D-amino acids and free tRNA molecules, this enzyme counteracts the toxicity associated with the formation of D-aminoacyl-tRNA entities in vivo and helps enforce protein L-homochirality	dtd	ko:K07560		D-Tyr-tRNA(Tyr) deacylase
GC_00000058	All_core	A_sp_HMT_175_F0384	23	24	0.723269	0.751786	TIGR00256: D-tyrosyl-tRNA(Tyr) deacylase	rejects L-amino acids rather than detecting D-amino acids in the active site. By recycling D-aminoacyl-tRNA to D-amino acids and free tRNA molecules, this enzyme counteracts the toxicity associated with the formation of D-aminoacyl-tRNA entities in vivo and helps enforce protein L-homochirality	dtd	ko:K07560		D-Tyr-tRNA(Tyr) deacylase
GC_00000058	All_core	A_sp_HMT_178_F0338	23	24	0.723269	0.751786	TIGR00256: D-tyrosyl-tRNA(Tyr) deacylase	rejects L-amino acids rather than detecting D-amino acids in the active site. By recycling D-aminoacyl-tRNA to D-amino acids and free tRNA molecules, this enzyme counteracts the toxicity associated with the formation of D-aminoacyl-tRNA entities in vivo and helps enforce protein L-homochirality	dtd	ko:K07560		D-Tyr-tRNA(Tyr) deacylase
GC_00000058	All_core	A_sp_HMT_180_F0310	23	24	0.723269	0.751786	TIGR00256: D-tyrosyl-tRNA(Tyr) deacylase	rejects L-amino acids rather than detecting D-amino acids in the active site. By recycling D-aminoacyl-tRNA to D-amino acids and free tRNA molecules, this enzyme counteracts the toxicity associated with the formation of D-aminoacyl-tRNA entities in vivo and helps enforce protein L-homochirality	dtd	ko:K07560		D-Tyr-tRNA(Tyr) deacylase
GC_00000058	All_core	A_sp_HMT_414_F0588	23	24	0.723269	0.751786	TIGR00256: D-tyrosyl-tRNA(Tyr) deacylase	rejects L-amino acids rather than detecting D-amino acids in the active site. By recycling D-aminoacyl-tRNA to D-amino acids and free tRNA molecules, this enzyme counteracts the toxicity associated with the formation of D-aminoacyl-tRNA entities in vivo and helps enforce protein L-homochirality	dtd	ko:K07560		D-Tyr-tRNA(Tyr) deacylase
GC_00000058	All_core	A_sp_HMT_448_F0400	23	24	0.723269	0.751786	TIGR00256: D-tyrosyl-tRNA(Tyr) deacylase	rejects L-amino acids rather than detecting D-amino acids in the active site. By recycling D-aminoacyl-tRNA to D-amino acids and free tRNA molecules, this enzyme counteracts the toxicity associated with the formation of D-aminoacyl-tRNA entities in vivo and helps enforce protein L-homochirality	dtd	ko:K07560		D-Tyr-tRNA(Tyr) deacylase
GC_00000058	All_core	A_sp_HMT_848_F0332	23	24	0.723269	0.751786	TIGR00256: D-tyrosyl-tRNA(Tyr) deacylase	rejects L-amino acids rather than detecting D-amino acids in the active site. By recycling D-aminoacyl-tRNA to D-amino acids and free tRNA molecules, this enzyme counteracts the toxicity associated with the formation of D-aminoacyl-tRNA entities in vivo and helps enforce protein L-homochirality	dtd	ko:K07560		D-Tyr-tRNA(Tyr) deacylase
GC_00000058	All_core	A_sp_HMT_849_F0330	23	24	0.723269	0.751786	TIGR00256: D-tyrosyl-tRNA(Tyr) deacylase	rejects L-amino acids rather than detecting D-amino acids in the active site. By recycling D-aminoacyl-tRNA to D-amino acids and free tRNA molecules, this enzyme counteracts the toxicity associated with the formation of D-aminoacyl-tRNA entities in vivo and helps enforce protein L-homochirality	dtd	ko:K07560		D-Tyr-tRNA(Tyr) deacylase
GC_00000058	All_core	A_sp_HMT_877_F0543	23	24	0.723269	0.751786	TIGR00256: D-tyrosyl-tRNA(Tyr) deacylase	rejects L-amino acids rather than detecting D-amino acids in the active site. By recycling D-aminoacyl-tRNA to D-amino acids and free tRNA molecules, this enzyme counteracts the toxicity associated with the formation of D-aminoacyl-tRNA entities in vivo and helps enforce protein L-homochirality	dtd	ko:K07560		D-Tyr-tRNA(Tyr) deacylase
GC_00000058	All_core	A_sp_ICM39	23	24	0.723269	0.751786	TIGR00256: D-tyrosyl-tRNA(Tyr) deacylase	rejects L-amino acids rather than detecting D-amino acids in the active site. By recycling D-aminoacyl-tRNA to D-amino acids and free tRNA molecules, this enzyme counteracts the toxicity associated with the formation of D-aminoacyl-tRNA entities in vivo and helps enforce protein L-homochirality	dtd	ko:K07560		D-Tyr-tRNA(Tyr) deacylase
GC_00000058	All_core	A_sp_ICM47	23	24	0.723269	0.751786	TIGR00256: D-tyrosyl-tRNA(Tyr) deacylase	rejects L-amino acids rather than detecting D-amino acids in the active site. By recycling D-aminoacyl-tRNA to D-amino acids and free tRNA molecules, this enzyme counteracts the toxicity associated with the formation of D-aminoacyl-tRNA entities in vivo and helps enforce protein L-homochirality	dtd	ko:K07560		D-Tyr-tRNA(Tyr) deacylase
GC_00000058	All_core	A_sp_ICM58	23	24	0.723269	0.751786	TIGR00256: D-tyrosyl-tRNA(Tyr) deacylase	rejects L-amino acids rather than detecting D-amino acids in the active site. By recycling D-aminoacyl-tRNA to D-amino acids and free tRNA molecules, this enzyme counteracts the toxicity associated with the formation of D-aminoacyl-tRNA entities in vivo and helps enforce protein L-homochirality	dtd	ko:K07560		D-Tyr-tRNA(Tyr) deacylase
GC_00000059	All_core	A_graevenitzii_F0530	23	24	0.826387	0.872792	guaA_Cterm: GMP synthase (glutamine-hydrolyzing), C-terminal domain	Catalyzes the synthesis of GMP from XMP	guaA	ko:K01951	6.3.5.2	GMP synthase C terminal domain
GC_00000059	All_core	A_johnsonii_F0510	23	24	0.826387	0.872792	guaA_Cterm: GMP synthase (glutamine-hydrolyzing), C-terminal domain	Catalyzes the synthesis of GMP from XMP	guaA	ko:K01951	6.3.5.2	Glutamine amidotransferase class-I
GC_00000059	All_core	A_massiliensis_F0489	23	24	0.826387	0.872792	guaA_Cterm: GMP synthase (glutamine-hydrolyzing), C-terminal domain	Catalyzes the synthesis of GMP from XMP	guaA	ko:K01951	6.3.5.2	Glutamine amidotransferase class-I
GC_00000059	All_core	A_meyeri_ATCC_35568	23	24	0.826387	0.872792	guaA_Cterm: GMP synthase (glutamine-hydrolyzing), C-terminal domain	Catalyzes the synthesis of GMP from XMP	guaA	ko:K01951	6.3.5.2	GMP synthase C terminal domain
GC_00000059	All_core	A_meyeri_W712	23	24	0.826387	0.872792	guaA_Cterm: GMP synthase (glutamine-hydrolyzing), C-terminal domain	Catalyzes the synthesis of GMP from XMP	guaA	ko:K01951	6.3.5.2	Glutamine amidotransferase class-I
GC_00000059	All_core	A_odontolyticus_ATCC_17929	23	24	0.826387	0.872792	guaA_Cterm: GMP synthase (glutamine-hydrolyzing), C-terminal domain	Catalyzes the synthesis of GMP from XMP	guaA	ko:K01951	6.3.5.2	Glutamine amidotransferase class-I
GC_00000059	All_core	A_odontolyticus_ATCC_17982	23	24	0.826387	0.872792	guaA_Cterm: GMP synthase (glutamine-hydrolyzing), C-terminal domain	Catalyzes the synthesis of GMP from XMP	guaA	ko:K01951	6.3.5.2	Glutamine amidotransferase class-I
GC_00000059	All_core	A_odontolyticus_F0309	23	24	0.826387	0.872792	guaA_Cterm: GMP synthase (glutamine-hydrolyzing), C-terminal domain	Catalyzes the synthesis of GMP from XMP	guaA	ko:K01951	6.3.5.2	Glutamine amidotransferase class-I
GC_00000059	All_core	A_odontolyticus_XH001	23	24	0.826387	0.872792	guaA_Cterm: GMP synthase (glutamine-hydrolyzing), C-terminal domain	Catalyzes the synthesis of GMP from XMP	guaA	ko:K01951	6.3.5.2	Glutamine amidotransferase class-I
GC_00000059	All_core	A_sp_HMT_170_F0386	23	24	0.826387	0.872792	guaA_Cterm: GMP synthase (glutamine-hydrolyzing), C-terminal domain	Catalyzes the synthesis of GMP from XMP	guaA	ko:K01951	6.3.5.2	Glutamine amidotransferase class-I
GC_00000059	All_core	A_sp_HMT_171_F0337	23	24	0.826387	0.872792	guaA_Cterm: GMP synthase (glutamine-hydrolyzing), C-terminal domain	Catalyzes the synthesis of GMP from XMP	guaA	ko:K01951	6.3.5.2	Glutamine amidotransferase class-I
GC_00000059	All_core	A_sp_HMT_172_F0311	23	24	0.826387	0.872792	guaA_Cterm: GMP synthase (glutamine-hydrolyzing), C-terminal domain	Catalyzes the synthesis of GMP from XMP	guaA	ko:K01951	6.3.5.2	Glutamine amidotransferase class-I
GC_00000059	All_core	A_sp_HMT_175_F0384	23	24	0.826387	0.872792	guaA_Cterm: GMP synthase (glutamine-hydrolyzing), C-terminal domain	Catalyzes the synthesis of GMP from XMP	guaA	ko:K01951	6.3.5.2	Glutamine amidotransferase class-I
GC_00000059	All_core	A_sp_HMT_178_F0338	23	24	0.826387	0.872792	guaA_Cterm: GMP synthase (glutamine-hydrolyzing), C-terminal domain	Catalyzes the synthesis of GMP from XMP	guaA	ko:K01951	6.3.5.2	GMP synthase C terminal domain
GC_00000059	All_core	A_sp_HMT_180_F0310	23	24	0.826387	0.872792	guaA_Cterm: GMP synthase (glutamine-hydrolyzing), C-terminal domain	Catalyzes the synthesis of GMP from XMP	guaA	ko:K01951	6.3.5.2	GMP synthase C terminal domain
GC_00000059	All_core	A_sp_HMT_414_F0588	23	24	0.826387	0.872792	guaA_Cterm: GMP synthase (glutamine-hydrolyzing), C-terminal domain	Catalyzes the synthesis of GMP from XMP	guaA	ko:K01951	6.3.5.2	Glutamine amidotransferase class-I
GC_00000059	All_core	A_sp_HMT_448_F0400	23	24	0.826387	0.872792	guaA_Cterm: GMP synthase (glutamine-hydrolyzing), C-terminal domain	Catalyzes the synthesis of GMP from XMP	guaA	ko:K01951	6.3.5.2	Glutamine amidotransferase class-I
GC_00000059	All_core	A_sp_HMT_848_F0332	23	24	0.826387	0.872792	guaA_Cterm: GMP synthase (glutamine-hydrolyzing), C-terminal domain	Catalyzes the synthesis of GMP from XMP	guaA	ko:K01951	6.3.5.2	Glutamine amidotransferase class-I
GC_00000059	All_core	A_sp_HMT_849_F0330	23	24	0.826387	0.872792	guaA_Cterm: GMP synthase (glutamine-hydrolyzing), C-terminal domain	Catalyzes the synthesis of GMP from XMP	guaA	ko:K01951	6.3.5.2	Glutamine amidotransferase class-I
GC_00000059	All_core	A_sp_HMT_877_F0543	23	24	0.826387	0.872792	guaA_Cterm: GMP synthase (glutamine-hydrolyzing), C-terminal domain	Catalyzes the synthesis of GMP from XMP	guaA	ko:K01951	6.3.5.2	GMP synthase C terminal domain
GC_00000059	All_core	A_sp_HMT_877_F0543	23	24	0.826387	0.872792		Catalyzes the synthesis of GMP from XMP	guaA	ko:K01951	6.3.5.2	GMP synthase C terminal domain
GC_00000059	All_core	A_sp_ICM39	23	24	0.826387	0.872792	guaA_Cterm: GMP synthase (glutamine-hydrolyzing), C-terminal domain	Catalyzes the synthesis of GMP from XMP	guaA	ko:K01951	6.3.5.2	Glutamine amidotransferase class-I
GC_00000059	All_core	A_sp_ICM47	23	24	0.826387	0.872792	guaA_Cterm: GMP synthase (glutamine-hydrolyzing), C-terminal domain	Catalyzes the synthesis of GMP from XMP	guaA	ko:K01951	6.3.5.2	Glutamine amidotransferase class-I
GC_00000059	All_core	A_sp_ICM58	23	24	0.826387	0.872792	guaA_Cterm: GMP synthase (glutamine-hydrolyzing), C-terminal domain	Catalyzes the synthesis of GMP from XMP	guaA	ko:K01951	6.3.5.2	Glutamine amidotransferase class-I
GC_00000060	All_core	A_graevenitzii_F0530	23	24	0.693256	0.858806	2oxo_dh_E1: oxoglutarate dehydrogenase (succinyl-transferring), E1 component	Oxoglutarate dehydrogenase (Succinyl-transferring), E1 component	sucA	ko:K00164, ko:K01616	1.2.4.2, 4.1.1.71	Dehydrogenase E1 component
GC_00000060	All_core	A_johnsonii_F0510	23	24	0.693256	0.858806		Oxoglutarate dehydrogenase (Succinyl-transferring), E1 component	sucA	ko:K00164, ko:K01616	1.2.4.2, 4.1.1.71	Dehydrogenase E1 component
GC_00000060	All_core	A_massiliensis_F0489	23	24	0.693256	0.858806	2oxo_dh_E1: oxoglutarate dehydrogenase (succinyl-transferring), E1 component	Oxoglutarate dehydrogenase (Succinyl-transferring), E1 component	sucA	ko:K00164, ko:K01616	1.2.4.2, 4.1.1.71	Dehydrogenase E1 component
GC_00000060	All_core	A_meyeri_ATCC_35568	23	24	0.693256	0.858806	2oxo_dh_E1: oxoglutarate dehydrogenase (succinyl-transferring), E1 component	Oxoglutarate dehydrogenase (Succinyl-transferring), E1 component	sucA	ko:K00164, ko:K01616	1.2.4.2, 4.1.1.71	Transketolase, pyrimidine binding domain
GC_00000060	All_core	A_meyeri_W712	23	24	0.693256	0.858806	2oxo_dh_E1: oxoglutarate dehydrogenase (succinyl-transferring), E1 component	Oxoglutarate dehydrogenase (Succinyl-transferring), E1 component	sucA	ko:K00164, ko:K01616	1.2.4.2, 4.1.1.71	Transketolase, pyrimidine binding domain
GC_00000060	All_core	A_odontolyticus_ATCC_17929	23	24	0.693256	0.858806	2oxo_dh_E1: oxoglutarate dehydrogenase (succinyl-transferring), E1 component	Oxoglutarate dehydrogenase (Succinyl-transferring), E1 component	sucA	ko:K00164, ko:K01616	1.2.4.2, 4.1.1.71	Transketolase, pyrimidine binding domain
GC_00000060	All_core	A_odontolyticus_ATCC_17982	23	24	0.693256	0.858806	2oxo_dh_E1: oxoglutarate dehydrogenase (succinyl-transferring), E1 component	Oxoglutarate dehydrogenase (Succinyl-transferring), E1 component	sucA	ko:K00164, ko:K01616	1.2.4.2, 4.1.1.71	Transketolase, pyrimidine binding domain
GC_00000060	All_core	A_odontolyticus_F0309	23	24	0.693256	0.858806	2oxo_dh_E1: oxoglutarate dehydrogenase (succinyl-transferring), E1 component	Oxoglutarate dehydrogenase (Succinyl-transferring), E1 component	sucA	ko:K00164, ko:K01616	1.2.4.2, 4.1.1.71	Transketolase, pyrimidine binding domain
GC_00000060	All_core	A_odontolyticus_XH001	23	24	0.693256	0.858806		Oxoglutarate dehydrogenase (Succinyl-transferring), E1 component	sucA	ko:K00164, ko:K01616	1.2.4.2, 4.1.1.71	Transketolase, pyrimidine binding domain
GC_00000060	All_core	A_sp_HMT_170_F0386	23	24	0.693256	0.858806		Oxoglutarate dehydrogenase (Succinyl-transferring), E1 component	sucA	ko:K00164, ko:K01616	1.2.4.2, 4.1.1.71	Dehydrogenase E1 component
GC_00000060	All_core	A_sp_HMT_171_F0337	23	24	0.693256	0.858806	2oxo_dh_E1: oxoglutarate dehydrogenase (succinyl-transferring), E1 component	Oxoglutarate dehydrogenase (Succinyl-transferring), E1 component	sucA	ko:K00164, ko:K01616	1.2.4.2, 4.1.1.71	Dehydrogenase E1 component
GC_00000060	All_core	A_sp_HMT_172_F0311	23	24	0.693256	0.858806	2oxo_dh_E1: oxoglutarate dehydrogenase (succinyl-transferring), E1 component	Oxoglutarate dehydrogenase (Succinyl-transferring), E1 component	sucA	ko:K00164, ko:K01616	1.2.4.2, 4.1.1.71	Transketolase, pyrimidine binding domain
GC_00000060	All_core	A_sp_HMT_175_F0384	23	24	0.693256	0.858806		Oxoglutarate dehydrogenase (Succinyl-transferring), E1 component	sucA	ko:K00164, ko:K01616	1.2.4.2, 4.1.1.71	Dehydrogenase E1 component
GC_00000060	All_core	A_sp_HMT_178_F0338	23	24	0.693256	0.858806	2oxo_dh_E1: oxoglutarate dehydrogenase (succinyl-transferring), E1 component	Oxoglutarate dehydrogenase (Succinyl-transferring), E1 component	sucA	ko:K00164, ko:K01616	1.2.4.2, 4.1.1.71	Transketolase, pyrimidine binding domain
GC_00000060	All_core	A_sp_HMT_180_F0310	23	24	0.693256	0.858806	2oxo_dh_E1: oxoglutarate dehydrogenase (succinyl-transferring), E1 component	Oxoglutarate dehydrogenase (Succinyl-transferring), E1 component	sucA	ko:K00164, ko:K01616	1.2.4.2, 4.1.1.71	Transketolase, pyrimidine binding domain
GC_00000060	All_core	A_sp_HMT_414_F0588	23	24	0.693256	0.858806	2oxo_dh_E1: oxoglutarate dehydrogenase (succinyl-transferring), E1 component	Oxoglutarate dehydrogenase (Succinyl-transferring), E1 component	sucA	ko:K00164, ko:K01616	1.2.4.2, 4.1.1.71	Dehydrogenase E1 component
GC_00000060	All_core	A_sp_HMT_448_F0400	23	24	0.693256	0.858806	2oxo_dh_E1: oxoglutarate dehydrogenase (succinyl-transferring), E1 component	Oxoglutarate dehydrogenase (Succinyl-transferring), E1 component	sucA	ko:K00164, ko:K01616	1.2.4.2, 4.1.1.71	Dehydrogenase E1 component
GC_00000060	All_core	A_sp_HMT_848_F0332	23	24	0.693256	0.858806	2oxo_dh_E1: oxoglutarate dehydrogenase (succinyl-transferring), E1 component	Oxoglutarate dehydrogenase (Succinyl-transferring), E1 component	sucA	ko:K00164, ko:K01616	1.2.4.2, 4.1.1.71	Dehydrogenase E1 component
GC_00000060	All_core	A_sp_HMT_849_F0330	23	24	0.693256	0.858806		Oxoglutarate dehydrogenase (Succinyl-transferring), E1 component	sucA	ko:K00164, ko:K01616	1.2.4.2, 4.1.1.71	Dehydrogenase E1 component
GC_00000060	All_core	A_sp_HMT_877_F0543	23	24	0.693256	0.858806	2oxo_dh_E1: oxoglutarate dehydrogenase (succinyl-transferring), E1 component	Oxoglutarate dehydrogenase (Succinyl-transferring), E1 component	sucA	ko:K00164, ko:K01616	1.2.4.2, 4.1.1.71	Transketolase, pyrimidine binding domain
GC_00000060	All_core	A_sp_ICM39	23	24	0.693256	0.858806	2oxo_dh_E1: oxoglutarate dehydrogenase (succinyl-transferring), E1 component	Oxoglutarate dehydrogenase (Succinyl-transferring), E1 component	sucA	ko:K00164, ko:K01616	1.2.4.2, 4.1.1.71	Transketolase, pyrimidine binding domain
GC_00000060	All_core	A_sp_ICM47	23	24	0.693256	0.858806	2oxo_dh_E1: oxoglutarate dehydrogenase (succinyl-transferring), E1 component	Oxoglutarate dehydrogenase (Succinyl-transferring), E1 component	sucA	ko:K00164, ko:K01616	1.2.4.2, 4.1.1.71	Transketolase, pyrimidine binding domain
GC_00000060	All_core	A_sp_ICM47	23	24	0.693256	0.858806		Oxoglutarate dehydrogenase (Succinyl-transferring), E1 component	odhA	ko:K00164	1.2.4.2
GC_00000060	All_core	A_sp_ICM58	23	24	0.693256	0.858806	2oxo_dh_E1: oxoglutarate dehydrogenase (succinyl-transferring), E1 component	Oxoglutarate dehydrogenase (Succinyl-transferring), E1 component	sucA	ko:K00164, ko:K01616	1.2.4.2, 4.1.1.71	Transketolase, pyrimidine binding domain
GC_00000061	All_core	A_graevenitzii_F0530	23	24	0.728614	0.830728		DEAD DEAH box helicase				Domain of unknown function (DUF3516)
GC_00000061	All_core	A_johnsonii_F0510	23	24	0.728614	0.830728		DEAD DEAH box helicase				Domain of unknown function (DUF3516)
GC_00000061	All_core	A_massiliensis_F0489	23	24	0.728614	0.830728		DEAD DEAH box helicase				Domain of unknown function (DUF3516)
GC_00000061	All_core	A_meyeri_ATCC_35568	23	24	0.728614	0.830728		DEAD DEAH box helicase				Domain of unknown function (DUF3516)
GC_00000061	All_core	A_meyeri_W712	23	24	0.728614	0.830728		DEAD DEAH box helicase				Domain of unknown function (DUF3516)
GC_00000061	All_core	A_odontolyticus_ATCC_17929	23	24	0.728614	0.830728		DEAD DEAH box helicase				Domain of unknown function (DUF3516)
GC_00000061	All_core	A_odontolyticus_ATCC_17982	23	24	0.728614	0.830728		DEAD DEAH box helicase				Domain of unknown function (DUF3516)
GC_00000061	All_core	A_odontolyticus_F0309	23	24	0.728614	0.830728		DEAD DEAH box helicase				Domain of unknown function (DUF3516)
GC_00000061	All_core	A_odontolyticus_XH001	23	24	0.728614	0.830728		DEAD DEAH box helicase				Domain of unknown function (DUF3516)
GC_00000061	All_core	A_sp_HMT_170_F0386	23	24	0.728614	0.830728		DEAD DEAH box helicase				Domain of unknown function (DUF3516)
GC_00000061	All_core	A_sp_HMT_171_F0337	23	24	0.728614	0.830728		DEAD DEAH box helicase				Domain of unknown function (DUF3516)
GC_00000061	All_core	A_sp_HMT_172_F0311	23	24	0.728614	0.830728		DEAD DEAH box helicase				Domain of unknown function (DUF3516)
GC_00000061	All_core	A_sp_HMT_172_F0311	23	24	0.728614	0.830728		DEAD DEAH box helicase				DEAD/DEAH box helicase
GC_00000061	All_core	A_sp_HMT_175_F0384	23	24	0.728614	0.830728		DEAD DEAH box helicase				Domain of unknown function (DUF3516)
GC_00000061	All_core	A_sp_HMT_178_F0338	23	24	0.728614	0.830728		DEAD DEAH box helicase				Domain of unknown function (DUF3516)
GC_00000061	All_core	A_sp_HMT_180_F0310	23	24	0.728614	0.830728		DEAD DEAH box helicase				Domain of unknown function (DUF3516)
GC_00000061	All_core	A_sp_HMT_414_F0588	23	24	0.728614	0.830728		DEAD DEAH box helicase				Domain of unknown function (DUF3516)
GC_00000061	All_core	A_sp_HMT_448_F0400	23	24	0.728614	0.830728		DEAD DEAH box helicase	helY			Domain of unknown function (DUF3516)
GC_00000061	All_core	A_sp_HMT_848_F0332	23	24	0.728614	0.830728		DEAD DEAH box helicase				Domain of unknown function (DUF3516)
GC_00000061	All_core	A_sp_HMT_849_F0330	23	24	0.728614	0.830728		DEAD DEAH box helicase				Domain of unknown function (DUF3516)
GC_00000061	All_core	A_sp_HMT_877_F0543	23	24	0.728614	0.830728		DEAD DEAH box helicase				Domain of unknown function (DUF3516)
GC_00000061	All_core	A_sp_ICM39	23	24	0.728614	0.830728		DEAD DEAH box helicase				Domain of unknown function (DUF3516)
GC_00000061	All_core	A_sp_ICM47	23	24	0.728614	0.830728		DEAD DEAH box helicase				Domain of unknown function (DUF3516)
GC_00000061	All_core	A_sp_ICM58	23	24	0.728614	0.830728		DEAD DEAH box helicase				Domain of unknown function (DUF3516)
GC_00000062	All_core	A_graevenitzii_F0530	23	24	0.766071	0.902135	pheS: phenylalanine--tRNA ligase, alpha subunit	Belongs to the class-II aminoacyl-tRNA synthetase family. Phe-tRNA synthetase alpha subunit type 1 subfamily	pheS	ko:K01889	6.1.1.20	tRNA synthetases class II core domain (F)
GC_00000062	All_core	A_johnsonii_F0510	23	24	0.766071	0.902135	pheS: phenylalanine--tRNA ligase, alpha subunit	Belongs to the class-II aminoacyl-tRNA synthetase family. Phe-tRNA synthetase alpha subunit type 1 subfamily	pheS	ko:K01889	6.1.1.20	tRNA synthetases class II core domain (F)
GC_00000062	All_core	A_massiliensis_F0489	23	24	0.766071	0.902135	pheS: phenylalanine--tRNA ligase, alpha subunit	Belongs to the class-II aminoacyl-tRNA synthetase family. Phe-tRNA synthetase alpha subunit type 1 subfamily	pheS	ko:K01889	6.1.1.20	tRNA synthetases class II core domain (F)
GC_00000062	All_core	A_meyeri_ATCC_35568	23	24	0.766071	0.902135	pheS: phenylalanine--tRNA ligase, alpha subunit	Belongs to the class-II aminoacyl-tRNA synthetase family. Phe-tRNA synthetase alpha subunit type 1 subfamily	pheS	ko:K01889	6.1.1.20	tRNA synthetases class II core domain (F)
GC_00000062	All_core	A_meyeri_W712	23	24	0.766071	0.902135	pheS: phenylalanine--tRNA ligase, alpha subunit	Belongs to the class-II aminoacyl-tRNA synthetase family. Phe-tRNA synthetase alpha subunit type 1 subfamily	pheS	ko:K01889	6.1.1.20	tRNA synthetases class II core domain (F)
GC_00000062	All_core	A_odontolyticus_ATCC_17929	23	24	0.766071	0.902135	pheS: phenylalanine--tRNA ligase, alpha subunit	Belongs to the class-II aminoacyl-tRNA synthetase family. Phe-tRNA synthetase alpha subunit type 1 subfamily	pheS	ko:K01889	6.1.1.20	tRNA synthetases class II core domain (F)
GC_00000062	All_core	A_odontolyticus_ATCC_17982	23	24	0.766071	0.902135	pheS: phenylalanine--tRNA ligase, alpha subunit	Belongs to the class-II aminoacyl-tRNA synthetase family. Phe-tRNA synthetase alpha subunit type 1 subfamily	pheS	ko:K01889	6.1.1.20	tRNA synthetases class II core domain (F)
GC_00000062	All_core	A_odontolyticus_F0309	23	24	0.766071	0.902135	pheS: phenylalanine--tRNA ligase, alpha subunit	Belongs to the class-II aminoacyl-tRNA synthetase family. Phe-tRNA synthetase alpha subunit type 1 subfamily	pheS	ko:K01889	6.1.1.20	tRNA synthetases class II core domain (F)
GC_00000062	All_core	A_odontolyticus_XH001	23	24	0.766071	0.902135	pheS: phenylalanine--tRNA ligase, alpha subunit	Belongs to the class-II aminoacyl-tRNA synthetase family. Phe-tRNA synthetase alpha subunit type 1 subfamily	pheS	ko:K01889	6.1.1.20	tRNA synthetases class II core domain (F)
GC_00000062	All_core	A_sp_HMT_170_F0386	23	24	0.766071	0.902135	pheS: phenylalanine--tRNA ligase, alpha subunit	Belongs to the class-II aminoacyl-tRNA synthetase family. Phe-tRNA synthetase alpha subunit type 1 subfamily	pheS	ko:K01889	6.1.1.20	tRNA synthetases class II core domain (F)
GC_00000062	All_core	A_sp_HMT_171_F0337	23	24	0.766071	0.902135	pheS: phenylalanine--tRNA ligase, alpha subunit	Belongs to the class-II aminoacyl-tRNA synthetase family. Phe-tRNA synthetase alpha subunit type 1 subfamily	pheS	ko:K01889	6.1.1.20	tRNA synthetases class II core domain (F)
GC_00000062	All_core	A_sp_HMT_172_F0311	23	24	0.766071	0.902135	pheS: phenylalanine--tRNA ligase, alpha subunit	Belongs to the class-II aminoacyl-tRNA synthetase family. Phe-tRNA synthetase alpha subunit type 1 subfamily	pheS	ko:K01889	6.1.1.20	tRNA synthetases class II core domain (F)
GC_00000062	All_core	A_sp_HMT_175_F0384	23	24	0.766071	0.902135	pheS: phenylalanine--tRNA ligase, alpha subunit	Belongs to the class-II aminoacyl-tRNA synthetase family. Phe-tRNA synthetase alpha subunit type 1 subfamily	pheS	ko:K01889	6.1.1.20	tRNA synthetases class II core domain (F)
GC_00000062	All_core	A_sp_HMT_178_F0338	23	24	0.766071	0.902135	pheS: phenylalanine--tRNA ligase, alpha subunit	Belongs to the class-II aminoacyl-tRNA synthetase family. Phe-tRNA synthetase alpha subunit type 1 subfamily	pheS	ko:K01889	6.1.1.20	tRNA synthetases class II core domain (F)
GC_00000062	All_core	A_sp_HMT_178_F0338	23	24	0.766071	0.902135		Belongs to the class-II aminoacyl-tRNA synthetase family. Phe-tRNA synthetase alpha subunit type 1 subfamily	pheS	ko:K01889	6.1.1.20	Aminoacyl tRNA synthetase class II, N-terminal domain
GC_00000062	All_core	A_sp_HMT_180_F0310	23	24	0.766071	0.902135	pheS: phenylalanine--tRNA ligase, alpha subunit	Belongs to the class-II aminoacyl-tRNA synthetase family. Phe-tRNA synthetase alpha subunit type 1 subfamily	pheS	ko:K01889	6.1.1.20	tRNA synthetases class II core domain (F)
GC_00000062	All_core	A_sp_HMT_414_F0588	23	24	0.766071	0.902135	pheS: phenylalanine--tRNA ligase, alpha subunit	Belongs to the class-II aminoacyl-tRNA synthetase family. Phe-tRNA synthetase alpha subunit type 1 subfamily	pheS	ko:K01889	6.1.1.20	tRNA synthetases class II core domain (F)
GC_00000062	All_core	A_sp_HMT_448_F0400	23	24	0.766071	0.902135	pheS: phenylalanine--tRNA ligase, alpha subunit	Belongs to the class-II aminoacyl-tRNA synthetase family. Phe-tRNA synthetase alpha subunit type 1 subfamily	pheS	ko:K01889	6.1.1.20	tRNA synthetases class II core domain (F)
GC_00000062	All_core	A_sp_HMT_848_F0332	23	24	0.766071	0.902135	pheS: phenylalanine--tRNA ligase, alpha subunit	Belongs to the class-II aminoacyl-tRNA synthetase family. Phe-tRNA synthetase alpha subunit type 1 subfamily	pheS	ko:K01889	6.1.1.20	tRNA synthetases class II core domain (F)
GC_00000062	All_core	A_sp_HMT_849_F0330	23	24	0.766071	0.902135	pheS: phenylalanine--tRNA ligase, alpha subunit	Belongs to the class-II aminoacyl-tRNA synthetase family. Phe-tRNA synthetase alpha subunit type 1 subfamily	pheS	ko:K01889	6.1.1.20	tRNA synthetases class II core domain (F)
GC_00000062	All_core	A_sp_HMT_877_F0543	23	24	0.766071	0.902135	pheS: phenylalanine--tRNA ligase, alpha subunit	Belongs to the class-II aminoacyl-tRNA synthetase family. Phe-tRNA synthetase alpha subunit type 1 subfamily	pheS	ko:K01889	6.1.1.20	tRNA synthetases class II core domain (F)
GC_00000062	All_core	A_sp_ICM39	23	24	0.766071	0.902135	pheS: phenylalanine--tRNA ligase, alpha subunit	Belongs to the class-II aminoacyl-tRNA synthetase family. Phe-tRNA synthetase alpha subunit type 1 subfamily	pheS	ko:K01889	6.1.1.20	tRNA synthetases class II core domain (F)
GC_00000062	All_core	A_sp_ICM47	23	24	0.766071	0.902135	pheS: phenylalanine--tRNA ligase, alpha subunit	Belongs to the class-II aminoacyl-tRNA synthetase family. Phe-tRNA synthetase alpha subunit type 1 subfamily	pheS	ko:K01889	6.1.1.20	tRNA synthetases class II core domain (F)
GC_00000062	All_core	A_sp_ICM58	23	24	0.766071	0.902135	pheS: phenylalanine--tRNA ligase, alpha subunit	Belongs to the class-II aminoacyl-tRNA synthetase family. Phe-tRNA synthetase alpha subunit type 1 subfamily	pheS	ko:K01889	6.1.1.20	tRNA synthetases class II core domain (F)
GC_00000063	All_core	A_graevenitzii_F0530	23	24	0.760981	0.910991	asd_B: aspartate-semialdehyde dehydrogenase	Catalyzes the NADPH-dependent formation of L-aspartate- semialdehyde (L-ASA) by the reductive dephosphorylation of L- aspartyl-4-phosphate	asd	ko:K00133	1.2.1.11	Semialdehyde dehydrogenase, dimerisation domain
GC_00000063	All_core	A_graevenitzii_F0530	23	24	0.760981	0.910991		Catalyzes the NADPH-dependent formation of L-aspartate- semialdehyde (L-ASA) by the reductive dephosphorylation of L- aspartyl-4-phosphate	asd	ko:K00133	1.2.1.11
GC_00000063	All_core	A_johnsonii_F0510	23	24	0.760981	0.910991	asd_B: aspartate-semialdehyde dehydrogenase	Catalyzes the NADPH-dependent formation of L-aspartate- semialdehyde (L-ASA) by the reductive dephosphorylation of L- aspartyl-4-phosphate	asd	ko:K00133	1.2.1.11	Semialdehyde dehydrogenase, dimerisation domain
GC_00000063	All_core	A_massiliensis_F0489	23	24	0.760981	0.910991	asd_B: aspartate-semialdehyde dehydrogenase	Catalyzes the NADPH-dependent formation of L-aspartate- semialdehyde (L-ASA) by the reductive dephosphorylation of L- aspartyl-4-phosphate	asd	ko:K00133	1.2.1.11	Semialdehyde dehydrogenase, dimerisation domain
GC_00000063	All_core	A_meyeri_ATCC_35568	23	24	0.760981	0.910991	asd_B: aspartate-semialdehyde dehydrogenase	Catalyzes the NADPH-dependent formation of L-aspartate- semialdehyde (L-ASA) by the reductive dephosphorylation of L- aspartyl-4-phosphate	asd	ko:K00133	1.2.1.11	Semialdehyde dehydrogenase, dimerisation domain
GC_00000063	All_core	A_meyeri_W712	23	24	0.760981	0.910991	asd_B: aspartate-semialdehyde dehydrogenase	Catalyzes the NADPH-dependent formation of L-aspartate- semialdehyde (L-ASA) by the reductive dephosphorylation of L- aspartyl-4-phosphate	asd	ko:K00133	1.2.1.11	Semialdehyde dehydrogenase, dimerisation domain
GC_00000063	All_core	A_odontolyticus_ATCC_17929	23	24	0.760981	0.910991	asd_B: aspartate-semialdehyde dehydrogenase	Catalyzes the NADPH-dependent formation of L-aspartate- semialdehyde (L-ASA) by the reductive dephosphorylation of L- aspartyl-4-phosphate	asd	ko:K00133	1.2.1.11	Semialdehyde dehydrogenase, dimerisation domain
GC_00000063	All_core	A_odontolyticus_ATCC_17982	23	24	0.760981	0.910991	asd_B: aspartate-semialdehyde dehydrogenase	Catalyzes the NADPH-dependent formation of L-aspartate- semialdehyde (L-ASA) by the reductive dephosphorylation of L- aspartyl-4-phosphate	asd	ko:K00133	1.2.1.11	Semialdehyde dehydrogenase, dimerisation domain
GC_00000063	All_core	A_odontolyticus_F0309	23	24	0.760981	0.910991	asd_B: aspartate-semialdehyde dehydrogenase	Catalyzes the NADPH-dependent formation of L-aspartate- semialdehyde (L-ASA) by the reductive dephosphorylation of L- aspartyl-4-phosphate	asd	ko:K00133	1.2.1.11	Semialdehyde dehydrogenase, dimerisation domain
GC_00000063	All_core	A_odontolyticus_XH001	23	24	0.760981	0.910991	asd_B: aspartate-semialdehyde dehydrogenase	Catalyzes the NADPH-dependent formation of L-aspartate- semialdehyde (L-ASA) by the reductive dephosphorylation of L- aspartyl-4-phosphate	asd	ko:K00133	1.2.1.11	Semialdehyde dehydrogenase, dimerisation domain
GC_00000063	All_core	A_sp_HMT_170_F0386	23	24	0.760981	0.910991	asd_B: aspartate-semialdehyde dehydrogenase	Catalyzes the NADPH-dependent formation of L-aspartate- semialdehyde (L-ASA) by the reductive dephosphorylation of L- aspartyl-4-phosphate	asd	ko:K00133	1.2.1.11	Semialdehyde dehydrogenase, dimerisation domain
GC_00000063	All_core	A_sp_HMT_171_F0337	23	24	0.760981	0.910991	asd_B: aspartate-semialdehyde dehydrogenase	Catalyzes the NADPH-dependent formation of L-aspartate- semialdehyde (L-ASA) by the reductive dephosphorylation of L- aspartyl-4-phosphate	asd	ko:K00133	1.2.1.11	Semialdehyde dehydrogenase, dimerisation domain
GC_00000063	All_core	A_sp_HMT_172_F0311	23	24	0.760981	0.910991	asd_B: aspartate-semialdehyde dehydrogenase	Catalyzes the NADPH-dependent formation of L-aspartate- semialdehyde (L-ASA) by the reductive dephosphorylation of L- aspartyl-4-phosphate	asd	ko:K00133	1.2.1.11	Semialdehyde dehydrogenase, dimerisation domain
GC_00000063	All_core	A_sp_HMT_175_F0384	23	24	0.760981	0.910991	asd_B: aspartate-semialdehyde dehydrogenase	Catalyzes the NADPH-dependent formation of L-aspartate- semialdehyde (L-ASA) by the reductive dephosphorylation of L- aspartyl-4-phosphate	asd	ko:K00133	1.2.1.11	Semialdehyde dehydrogenase, dimerisation domain
GC_00000063	All_core	A_sp_HMT_178_F0338	23	24	0.760981	0.910991	asd_B: aspartate-semialdehyde dehydrogenase	Catalyzes the NADPH-dependent formation of L-aspartate- semialdehyde (L-ASA) by the reductive dephosphorylation of L- aspartyl-4-phosphate	asd	ko:K00133	1.2.1.11	Semialdehyde dehydrogenase, dimerisation domain
GC_00000063	All_core	A_sp_HMT_180_F0310	23	24	0.760981	0.910991	asd_B: aspartate-semialdehyde dehydrogenase	Catalyzes the NADPH-dependent formation of L-aspartate- semialdehyde (L-ASA) by the reductive dephosphorylation of L- aspartyl-4-phosphate	asd	ko:K00133	1.2.1.11	Semialdehyde dehydrogenase, dimerisation domain
GC_00000063	All_core	A_sp_HMT_414_F0588	23	24	0.760981	0.910991	asd_B: aspartate-semialdehyde dehydrogenase	Catalyzes the NADPH-dependent formation of L-aspartate- semialdehyde (L-ASA) by the reductive dephosphorylation of L- aspartyl-4-phosphate	asd	ko:K00133	1.2.1.11	Semialdehyde dehydrogenase, dimerisation domain
GC_00000063	All_core	A_sp_HMT_448_F0400	23	24	0.760981	0.910991	asd_B: aspartate-semialdehyde dehydrogenase	Catalyzes the NADPH-dependent formation of L-aspartate- semialdehyde (L-ASA) by the reductive dephosphorylation of L- aspartyl-4-phosphate	asd	ko:K00133	1.2.1.11	Semialdehyde dehydrogenase, dimerisation domain
GC_00000063	All_core	A_sp_HMT_848_F0332	23	24	0.760981	0.910991	asd_B: aspartate-semialdehyde dehydrogenase	Catalyzes the NADPH-dependent formation of L-aspartate- semialdehyde (L-ASA) by the reductive dephosphorylation of L- aspartyl-4-phosphate	asd	ko:K00133	1.2.1.11	Semialdehyde dehydrogenase, dimerisation domain
GC_00000063	All_core	A_sp_HMT_849_F0330	23	24	0.760981	0.910991	asd_B: aspartate-semialdehyde dehydrogenase	Catalyzes the NADPH-dependent formation of L-aspartate- semialdehyde (L-ASA) by the reductive dephosphorylation of L- aspartyl-4-phosphate	asd	ko:K00133	1.2.1.11	Semialdehyde dehydrogenase, dimerisation domain
GC_00000063	All_core	A_sp_HMT_877_F0543	23	24	0.760981	0.910991	asd_B: aspartate-semialdehyde dehydrogenase	Catalyzes the NADPH-dependent formation of L-aspartate- semialdehyde (L-ASA) by the reductive dephosphorylation of L- aspartyl-4-phosphate	asd	ko:K00133	1.2.1.11	Semialdehyde dehydrogenase, dimerisation domain
GC_00000063	All_core	A_sp_ICM39	23	24	0.760981	0.910991	asd_B: aspartate-semialdehyde dehydrogenase	Catalyzes the NADPH-dependent formation of L-aspartate- semialdehyde (L-ASA) by the reductive dephosphorylation of L- aspartyl-4-phosphate	asd	ko:K00133	1.2.1.11	Semialdehyde dehydrogenase, dimerisation domain
GC_00000063	All_core	A_sp_ICM47	23	24	0.760981	0.910991	asd_B: aspartate-semialdehyde dehydrogenase	Catalyzes the NADPH-dependent formation of L-aspartate- semialdehyde (L-ASA) by the reductive dephosphorylation of L- aspartyl-4-phosphate	asd	ko:K00133	1.2.1.11	Semialdehyde dehydrogenase, dimerisation domain
GC_00000063	All_core	A_sp_ICM58	23	24	0.760981	0.910991	asd_B: aspartate-semialdehyde dehydrogenase	Catalyzes the NADPH-dependent formation of L-aspartate- semialdehyde (L-ASA) by the reductive dephosphorylation of L- aspartyl-4-phosphate	asd	ko:K00133	1.2.1.11	Semialdehyde dehydrogenase, dimerisation domain
GC_00000064	All_core	A_graevenitzii_F0530	23	24	0.770046	0.896889		Catalyzes the condensation of the acetyl group of acetyl-CoA with 3-methyl-2-oxobutanoate (2-oxoisovalerate) to form 3-carboxy-3-hydroxy-4-methylpentanoate (2-isopropylmalate)	leuA	ko:K01649	2.3.3.13	HMGL-like
GC_00000064	All_core	A_johnsonii_F0510	23	24	0.770046	0.896889	leuA_yeast: 2-isopropylmalate synthase	Catalyzes the condensation of the acetyl group of acetyl-CoA with 3-methyl-2-oxobutanoate (2-oxoisovalerate) to form 3-carboxy-3-hydroxy-4-methylpentanoate (2-isopropylmalate)	leuA	ko:K01649	2.3.3.13	HMGL-like
GC_00000064	All_core	A_massiliensis_F0489	23	24	0.770046	0.896889	leuA_yeast: 2-isopropylmalate synthase	Catalyzes the condensation of the acetyl group of acetyl-CoA with 3-methyl-2-oxobutanoate (2-oxoisovalerate) to form 3-carboxy-3-hydroxy-4-methylpentanoate (2-isopropylmalate)	leuA	ko:K01649	2.3.3.13	HMGL-like
GC_00000064	All_core	A_meyeri_ATCC_35568	23	24	0.770046	0.896889	leuA_yeast: 2-isopropylmalate synthase	Catalyzes the condensation of the acetyl group of acetyl-CoA with 3-methyl-2-oxobutanoate (2-oxoisovalerate) to form 3-carboxy-3-hydroxy-4-methylpentanoate (2-isopropylmalate)	leuA	ko:K01649	2.3.3.13	HMGL-like
GC_00000064	All_core	A_meyeri_W712	23	24	0.770046	0.896889	leuA_yeast: 2-isopropylmalate synthase	Catalyzes the condensation of the acetyl group of acetyl-CoA with 3-methyl-2-oxobutanoate (2-oxoisovalerate) to form 3-carboxy-3-hydroxy-4-methylpentanoate (2-isopropylmalate)	leuA	ko:K01649	2.3.3.13	HMGL-like
GC_00000064	All_core	A_odontolyticus_ATCC_17929	23	24	0.770046	0.896889	leuA_yeast: 2-isopropylmalate synthase	Catalyzes the condensation of the acetyl group of acetyl-CoA with 3-methyl-2-oxobutanoate (2-oxoisovalerate) to form 3-carboxy-3-hydroxy-4-methylpentanoate (2-isopropylmalate)	leuA	ko:K01649	2.3.3.13	HMGL-like
GC_00000064	All_core	A_odontolyticus_ATCC_17929	23	24	0.770046	0.896889		Catalyzes the condensation of the acetyl group of acetyl-CoA with 3-methyl-2-oxobutanoate (2-oxoisovalerate) to form 3-carboxy-3-hydroxy-4-methylpentanoate (2-isopropylmalate)	leuA	ko:K01649	2.3.3.13	HMGL-like
GC_00000064	All_core	A_odontolyticus_ATCC_17982	23	24	0.770046	0.896889	leuA_yeast: 2-isopropylmalate synthase	Catalyzes the condensation of the acetyl group of acetyl-CoA with 3-methyl-2-oxobutanoate (2-oxoisovalerate) to form 3-carboxy-3-hydroxy-4-methylpentanoate (2-isopropylmalate)	leuA	ko:K01649	2.3.3.13	HMGL-like
GC_00000064	All_core	A_odontolyticus_F0309	23	24	0.770046	0.896889	leuA_yeast: 2-isopropylmalate synthase	Catalyzes the condensation of the acetyl group of acetyl-CoA with 3-methyl-2-oxobutanoate (2-oxoisovalerate) to form 3-carboxy-3-hydroxy-4-methylpentanoate (2-isopropylmalate)	leuA	ko:K01649	2.3.3.13	HMGL-like
GC_00000064	All_core	A_odontolyticus_XH001	23	24	0.770046	0.896889	leuA_yeast: 2-isopropylmalate synthase	Catalyzes the condensation of the acetyl group of acetyl-CoA with 3-methyl-2-oxobutanoate (2-oxoisovalerate) to form 3-carboxy-3-hydroxy-4-methylpentanoate (2-isopropylmalate)	leuA	ko:K01649	2.3.3.13	HMGL-like
GC_00000064	All_core	A_sp_HMT_170_F0386	23	24	0.770046	0.896889	leuA_yeast: 2-isopropylmalate synthase	Catalyzes the condensation of the acetyl group of acetyl-CoA with 3-methyl-2-oxobutanoate (2-oxoisovalerate) to form 3-carboxy-3-hydroxy-4-methylpentanoate (2-isopropylmalate)	leuA	ko:K01649	2.3.3.13	HMGL-like
GC_00000064	All_core	A_sp_HMT_171_F0337	23	24	0.770046	0.896889	leuA_yeast: 2-isopropylmalate synthase	Catalyzes the condensation of the acetyl group of acetyl-CoA with 3-methyl-2-oxobutanoate (2-oxoisovalerate) to form 3-carboxy-3-hydroxy-4-methylpentanoate (2-isopropylmalate)	leuA	ko:K01649	2.3.3.13	HMGL-like
GC_00000064	All_core	A_sp_HMT_172_F0311	23	24	0.770046	0.896889	leuA_yeast: 2-isopropylmalate synthase	Catalyzes the condensation of the acetyl group of acetyl-CoA with 3-methyl-2-oxobutanoate (2-oxoisovalerate) to form 3-carboxy-3-hydroxy-4-methylpentanoate (2-isopropylmalate)	leuA	ko:K01649	2.3.3.13	HMGL-like
GC_00000064	All_core	A_sp_HMT_175_F0384	23	24	0.770046	0.896889	leuA_yeast: 2-isopropylmalate synthase	Catalyzes the condensation of the acetyl group of acetyl-CoA with 3-methyl-2-oxobutanoate (2-oxoisovalerate) to form 3-carboxy-3-hydroxy-4-methylpentanoate (2-isopropylmalate)	leuA	ko:K01649	2.3.3.13	HMGL-like
GC_00000064	All_core	A_sp_HMT_178_F0338	23	24	0.770046	0.896889	leuA_yeast: 2-isopropylmalate synthase	Catalyzes the condensation of the acetyl group of acetyl-CoA with 3-methyl-2-oxobutanoate (2-oxoisovalerate) to form 3-carboxy-3-hydroxy-4-methylpentanoate (2-isopropylmalate)	leuA	ko:K01649	2.3.3.13	HMGL-like
GC_00000064	All_core	A_sp_HMT_180_F0310	23	24	0.770046	0.896889	leuA_yeast: 2-isopropylmalate synthase	Catalyzes the condensation of the acetyl group of acetyl-CoA with 3-methyl-2-oxobutanoate (2-oxoisovalerate) to form 3-carboxy-3-hydroxy-4-methylpentanoate (2-isopropylmalate)	leuA	ko:K01649	2.3.3.13	HMGL-like
GC_00000064	All_core	A_sp_HMT_414_F0588	23	24	0.770046	0.896889	leuA_yeast: 2-isopropylmalate synthase	Catalyzes the condensation of the acetyl group of acetyl-CoA with 3-methyl-2-oxobutanoate (2-oxoisovalerate) to form 3-carboxy-3-hydroxy-4-methylpentanoate (2-isopropylmalate)	leuA	ko:K01649	2.3.3.13	HMGL-like
GC_00000064	All_core	A_sp_HMT_448_F0400	23	24	0.770046	0.896889	leuA_yeast: 2-isopropylmalate synthase	Catalyzes the condensation of the acetyl group of acetyl-CoA with 3-methyl-2-oxobutanoate (2-oxoisovalerate) to form 3-carboxy-3-hydroxy-4-methylpentanoate (2-isopropylmalate)	leuA	ko:K01649	2.3.3.13	HMGL-like
GC_00000064	All_core	A_sp_HMT_848_F0332	23	24	0.770046	0.896889	leuA_yeast: 2-isopropylmalate synthase	Catalyzes the condensation of the acetyl group of acetyl-CoA with 3-methyl-2-oxobutanoate (2-oxoisovalerate) to form 3-carboxy-3-hydroxy-4-methylpentanoate (2-isopropylmalate)	leuA	ko:K01649	2.3.3.13	HMGL-like
GC_00000064	All_core	A_sp_HMT_849_F0330	23	24	0.770046	0.896889	leuA_yeast: 2-isopropylmalate synthase	Catalyzes the condensation of the acetyl group of acetyl-CoA with 3-methyl-2-oxobutanoate (2-oxoisovalerate) to form 3-carboxy-3-hydroxy-4-methylpentanoate (2-isopropylmalate)	leuA	ko:K01649	2.3.3.13	HMGL-like
GC_00000064	All_core	A_sp_HMT_877_F0543	23	24	0.770046	0.896889	leuA_yeast: 2-isopropylmalate synthase	Catalyzes the condensation of the acetyl group of acetyl-CoA with 3-methyl-2-oxobutanoate (2-oxoisovalerate) to form 3-carboxy-3-hydroxy-4-methylpentanoate (2-isopropylmalate)	leuA	ko:K01649	2.3.3.13	HMGL-like
GC_00000064	All_core	A_sp_ICM39	23	24	0.770046	0.896889	leuA_yeast: 2-isopropylmalate synthase	Catalyzes the condensation of the acetyl group of acetyl-CoA with 3-methyl-2-oxobutanoate (2-oxoisovalerate) to form 3-carboxy-3-hydroxy-4-methylpentanoate (2-isopropylmalate)	leuA	ko:K01649	2.3.3.13	HMGL-like
GC_00000064	All_core	A_sp_ICM47	23	24	0.770046	0.896889	leuA_yeast: 2-isopropylmalate synthase	Catalyzes the condensation of the acetyl group of acetyl-CoA with 3-methyl-2-oxobutanoate (2-oxoisovalerate) to form 3-carboxy-3-hydroxy-4-methylpentanoate (2-isopropylmalate)	leuA	ko:K01649	2.3.3.13	HMGL-like
GC_00000064	All_core	A_sp_ICM58	23	24	0.770046	0.896889	leuA_yeast: 2-isopropylmalate synthase	Catalyzes the condensation of the acetyl group of acetyl-CoA with 3-methyl-2-oxobutanoate (2-oxoisovalerate) to form 3-carboxy-3-hydroxy-4-methylpentanoate (2-isopropylmalate)	leuA	ko:K01649	2.3.3.13	HMGL-like
GC_00000065	All_core	A_graevenitzii_F0530	23	24	0.722546	0.764686		Part of the ABC transporter complex MetNIQ involved in methionine import. Responsible for energy coupling to the transport system	metN	ko:K02071		ABC transporter
GC_00000065	All_core	A_johnsonii_F0510	23	24	0.722546	0.764686		Part of the ABC transporter complex MetNIQ involved in methionine import. Responsible for energy coupling to the transport system	metN	ko:K02071		ABC transporter
GC_00000065	All_core	A_massiliensis_F0489	23	24	0.722546	0.764686		Part of the ABC transporter complex MetNIQ involved in methionine import. Responsible for energy coupling to the transport system	metN	ko:K02071		ABC transporter
GC_00000065	All_core	A_meyeri_ATCC_35568	23	24	0.722546	0.764686		Part of the ABC transporter complex MetNIQ involved in methionine import. Responsible for energy coupling to the transport system	metN	ko:K02071		ABC transporter
GC_00000065	All_core	A_meyeri_W712	23	24	0.722546	0.764686		Part of the ABC transporter complex MetNIQ involved in methionine import. Responsible for energy coupling to the transport system	metN	ko:K02071		ABC transporter
GC_00000065	All_core	A_odontolyticus_ATCC_17929	23	24	0.722546	0.764686		Part of the ABC transporter complex MetNIQ involved in methionine import. Responsible for energy coupling to the transport system	metN	ko:K02071		ABC transporter
GC_00000065	All_core	A_odontolyticus_ATCC_17982	23	24	0.722546	0.764686		Part of the ABC transporter complex MetNIQ involved in methionine import. Responsible for energy coupling to the transport system	metN	ko:K02071		ABC transporter
GC_00000065	All_core	A_odontolyticus_F0309	23	24	0.722546	0.764686		Part of the ABC transporter complex MetNIQ involved in methionine import. Responsible for energy coupling to the transport system	metN	ko:K02071		ABC transporter
GC_00000065	All_core	A_odontolyticus_XH001	23	24	0.722546	0.764686		Part of the ABC transporter complex MetNIQ involved in methionine import. Responsible for energy coupling to the transport system	metN	ko:K02071		ABC transporter
GC_00000065	All_core	A_sp_HMT_170_F0386	23	24	0.722546	0.764686		Part of the ABC transporter complex MetNIQ involved in methionine import. Responsible for energy coupling to the transport system	metN	ko:K02071		ABC transporter
GC_00000065	All_core	A_sp_HMT_171_F0337	23	24	0.722546	0.764686		Part of the ABC transporter complex MetNIQ involved in methionine import. Responsible for energy coupling to the transport system	metN	ko:K02071		ABC transporter
GC_00000065	All_core	A_sp_HMT_172_F0311	23	24	0.722546	0.764686		Part of the ABC transporter complex MetNIQ involved in methionine import. Responsible for energy coupling to the transport system	metN	ko:K02071		ABC transporter
GC_00000065	All_core	A_sp_HMT_175_F0384	23	24	0.722546	0.764686		Part of the ABC transporter complex MetNIQ involved in methionine import. Responsible for energy coupling to the transport system	metN	ko:K02071		ABC transporter
GC_00000065	All_core	A_sp_HMT_178_F0338	23	24	0.722546	0.764686		Part of the ABC transporter complex MetNIQ involved in methionine import. Responsible for energy coupling to the transport system	metN	ko:K02071		ABC transporter
GC_00000065	All_core	A_sp_HMT_180_F0310	23	24	0.722546	0.764686		Part of the ABC transporter complex MetNIQ involved in methionine import. Responsible for energy coupling to the transport system	metN	ko:K02071		ABC transporter
GC_00000065	All_core	A_sp_HMT_414_F0588	23	24	0.722546	0.764686		Part of the ABC transporter complex MetNIQ involved in methionine import. Responsible for energy coupling to the transport system	metN	ko:K02071		ABC transporter
GC_00000065	All_core	A_sp_HMT_448_F0400	23	24	0.722546	0.764686		Part of the ABC transporter complex MetNIQ involved in methionine import. Responsible for energy coupling to the transport system	metN	ko:K02071		ABC transporter
GC_00000065	All_core	A_sp_HMT_848_F0332	23	24	0.722546	0.764686		Part of the ABC transporter complex MetNIQ involved in methionine import. Responsible for energy coupling to the transport system	metN	ko:K02071		ABC transporter
GC_00000065	All_core	A_sp_HMT_849_F0330	23	24	0.722546	0.764686		Part of the ABC transporter complex MetNIQ involved in methionine import. Responsible for energy coupling to the transport system	metN	ko:K02071		ABC transporter
GC_00000065	All_core	A_sp_HMT_877_F0543	23	24	0.722546	0.764686		Part of the ABC transporter complex MetNIQ involved in methionine import. Responsible for energy coupling to the transport system	metN	ko:K02071		ABC transporter
GC_00000065	All_core	A_sp_ICM39	23	24	0.722546	0.764686		Part of the ABC transporter complex MetNIQ involved in methionine import. Responsible for energy coupling to the transport system	metN	ko:K02071		ABC transporter
GC_00000065	All_core	A_sp_ICM47	23	24	0.722546	0.764686		Part of the ABC transporter complex MetNIQ involved in methionine import. Responsible for energy coupling to the transport system	metN	ko:K02071		ABC transporter
GC_00000065	All_core	A_sp_ICM58	23	24	0.722546	0.764686		Part of the ABC transporter complex MetNIQ involved in methionine import. Responsible for energy coupling to the transport system	metN	ko:K02071		ABC transporter
GC_00000065	All_core	A_sp_ICM58	23	24	0.722546	0.764686		Part of the ABC transporter complex MetNIQ involved in methionine import. Responsible for energy coupling to the transport system	metN	ko:K02071		ABC transporter
GC_00000066	All_core	A_graevenitzii_F0530	23	24	0.796841	0.892332	branching_enzym: 1,4-alpha-glucan branching enzyme	Catalyzes the formation of the alpha-1, 6-glucosidic linkages in glycogen by scission of a 1, 4-alpha-linked oligosaccharide from growing alpha-1, 4-glucan chains and the subsequent attachment of the oligosaccharide to the alpha-1, 6 position	glgB	ko:K00700	2.4.1.18	Carbohydrate-binding module 48 (Isoamylase N-terminal domain)
GC_00000066	All_core	A_johnsonii_F0510	23	24	0.796841	0.892332	branching_enzym: 1,4-alpha-glucan branching enzyme	Catalyzes the formation of the alpha-1, 6-glucosidic linkages in glycogen by scission of a 1, 4-alpha-linked oligosaccharide from growing alpha-1, 4-glucan chains and the subsequent attachment of the oligosaccharide to the alpha-1, 6 position	glgB	ko:K00700	2.4.1.18	Alpha amylase, C-terminal all-beta domain
GC_00000066	All_core	A_massiliensis_F0489	23	24	0.796841	0.892332	branching_enzym: 1,4-alpha-glucan branching enzyme	Catalyzes the formation of the alpha-1, 6-glucosidic linkages in glycogen by scission of a 1, 4-alpha-linked oligosaccharide from growing alpha-1, 4-glucan chains and the subsequent attachment of the oligosaccharide to the alpha-1, 6 position	glgB	ko:K00700	2.4.1.18	Alpha amylase, C-terminal all-beta domain
GC_00000066	All_core	A_meyeri_ATCC_35568	23	24	0.796841	0.892332	branching_enzym: 1,4-alpha-glucan branching enzyme	Catalyzes the formation of the alpha-1, 6-glucosidic linkages in glycogen by scission of a 1, 4-alpha-linked oligosaccharide from growing alpha-1, 4-glucan chains and the subsequent attachment of the oligosaccharide to the alpha-1, 6 position	glgB	ko:K00700	2.4.1.18	Alpha amylase, C-terminal all-beta domain
GC_00000066	All_core	A_meyeri_W712	23	24	0.796841	0.892332	branching_enzym: 1,4-alpha-glucan branching enzyme	Catalyzes the formation of the alpha-1, 6-glucosidic linkages in glycogen by scission of a 1, 4-alpha-linked oligosaccharide from growing alpha-1, 4-glucan chains and the subsequent attachment of the oligosaccharide to the alpha-1, 6 position	glgB	ko:K00700	2.4.1.18	Alpha amylase, C-terminal all-beta domain
GC_00000066	All_core	A_odontolyticus_ATCC_17929	23	24	0.796841	0.892332	branching_enzym: 1,4-alpha-glucan branching enzyme	Catalyzes the formation of the alpha-1, 6-glucosidic linkages in glycogen by scission of a 1, 4-alpha-linked oligosaccharide from growing alpha-1, 4-glucan chains and the subsequent attachment of the oligosaccharide to the alpha-1, 6 position	glgB	ko:K00700	2.4.1.18	Alpha amylase, C-terminal all-beta domain
GC_00000066	All_core	A_odontolyticus_ATCC_17929	23	24	0.796841	0.892332		Catalyzes the formation of the alpha-1, 6-glucosidic linkages in glycogen by scission of a 1, 4-alpha-linked oligosaccharide from growing alpha-1, 4-glucan chains and the subsequent attachment of the oligosaccharide to the alpha-1, 6 position	glgB	ko:K00700	2.4.1.18
GC_00000066	All_core	A_odontolyticus_ATCC_17982	23	24	0.796841	0.892332	branching_enzym: 1,4-alpha-glucan branching enzyme	Catalyzes the formation of the alpha-1, 6-glucosidic linkages in glycogen by scission of a 1, 4-alpha-linked oligosaccharide from growing alpha-1, 4-glucan chains and the subsequent attachment of the oligosaccharide to the alpha-1, 6 position	glgB	ko:K00700	2.4.1.18	Alpha amylase, C-terminal all-beta domain
GC_00000066	All_core	A_odontolyticus_F0309	23	24	0.796841	0.892332	branching_enzym: 1,4-alpha-glucan branching enzyme	Catalyzes the formation of the alpha-1, 6-glucosidic linkages in glycogen by scission of a 1, 4-alpha-linked oligosaccharide from growing alpha-1, 4-glucan chains and the subsequent attachment of the oligosaccharide to the alpha-1, 6 position	glgB	ko:K00700	2.4.1.18	Alpha amylase, C-terminal all-beta domain
GC_00000066	All_core	A_odontolyticus_XH001	23	24	0.796841	0.892332	branching_enzym: 1,4-alpha-glucan branching enzyme	Catalyzes the formation of the alpha-1, 6-glucosidic linkages in glycogen by scission of a 1, 4-alpha-linked oligosaccharide from growing alpha-1, 4-glucan chains and the subsequent attachment of the oligosaccharide to the alpha-1, 6 position	glgB	ko:K00700	2.4.1.18	Alpha amylase, C-terminal all-beta domain
GC_00000066	All_core	A_sp_HMT_170_F0386	23	24	0.796841	0.892332	branching_enzym: 1,4-alpha-glucan branching enzyme	Catalyzes the formation of the alpha-1, 6-glucosidic linkages in glycogen by scission of a 1, 4-alpha-linked oligosaccharide from growing alpha-1, 4-glucan chains and the subsequent attachment of the oligosaccharide to the alpha-1, 6 position	glgB	ko:K00700	2.4.1.18	Alpha amylase, C-terminal all-beta domain
GC_00000066	All_core	A_sp_HMT_171_F0337	23	24	0.796841	0.892332	branching_enzym: 1,4-alpha-glucan branching enzyme	Catalyzes the formation of the alpha-1, 6-glucosidic linkages in glycogen by scission of a 1, 4-alpha-linked oligosaccharide from growing alpha-1, 4-glucan chains and the subsequent attachment of the oligosaccharide to the alpha-1, 6 position	glgB	ko:K00700	2.4.1.18	Carbohydrate-binding module 48 (Isoamylase N-terminal domain)
GC_00000066	All_core	A_sp_HMT_172_F0311	23	24	0.796841	0.892332	branching_enzym: 1,4-alpha-glucan branching enzyme	Catalyzes the formation of the alpha-1, 6-glucosidic linkages in glycogen by scission of a 1, 4-alpha-linked oligosaccharide from growing alpha-1, 4-glucan chains and the subsequent attachment of the oligosaccharide to the alpha-1, 6 position	glgB	ko:K00700	2.4.1.18	Alpha amylase, C-terminal all-beta domain
GC_00000066	All_core	A_sp_HMT_175_F0384	23	24	0.796841	0.892332	branching_enzym: 1,4-alpha-glucan branching enzyme	Catalyzes the formation of the alpha-1, 6-glucosidic linkages in glycogen by scission of a 1, 4-alpha-linked oligosaccharide from growing alpha-1, 4-glucan chains and the subsequent attachment of the oligosaccharide to the alpha-1, 6 position	glgB	ko:K00700	2.4.1.18	Carbohydrate-binding module 48 (Isoamylase N-terminal domain)
GC_00000066	All_core	A_sp_HMT_178_F0338	23	24	0.796841	0.892332	branching_enzym: 1,4-alpha-glucan branching enzyme	Catalyzes the formation of the alpha-1, 6-glucosidic linkages in glycogen by scission of a 1, 4-alpha-linked oligosaccharide from growing alpha-1, 4-glucan chains and the subsequent attachment of the oligosaccharide to the alpha-1, 6 position	glgB	ko:K00700	2.4.1.18	Alpha amylase, C-terminal all-beta domain
GC_00000066	All_core	A_sp_HMT_180_F0310	23	24	0.796841	0.892332	branching_enzym: 1,4-alpha-glucan branching enzyme	Catalyzes the formation of the alpha-1, 6-glucosidic linkages in glycogen by scission of a 1, 4-alpha-linked oligosaccharide from growing alpha-1, 4-glucan chains and the subsequent attachment of the oligosaccharide to the alpha-1, 6 position	glgB	ko:K00700	2.4.1.18	Alpha amylase, C-terminal all-beta domain
GC_00000066	All_core	A_sp_HMT_414_F0588	23	24	0.796841	0.892332	branching_enzym: 1,4-alpha-glucan branching enzyme	Catalyzes the formation of the alpha-1, 6-glucosidic linkages in glycogen by scission of a 1, 4-alpha-linked oligosaccharide from growing alpha-1, 4-glucan chains and the subsequent attachment of the oligosaccharide to the alpha-1, 6 position	glgB	ko:K00700	2.4.1.18	Carbohydrate-binding module 48 (Isoamylase N-terminal domain)
GC_00000066	All_core	A_sp_HMT_448_F0400	23	24	0.796841	0.892332	branching_enzym: 1,4-alpha-glucan branching enzyme	Catalyzes the formation of the alpha-1, 6-glucosidic linkages in glycogen by scission of a 1, 4-alpha-linked oligosaccharide from growing alpha-1, 4-glucan chains and the subsequent attachment of the oligosaccharide to the alpha-1, 6 position	glgB	ko:K00700	2.4.1.18	Carbohydrate-binding module 48 (Isoamylase N-terminal domain)
GC_00000066	All_core	A_sp_HMT_848_F0332	23	24	0.796841	0.892332	branching_enzym: 1,4-alpha-glucan branching enzyme	Catalyzes the formation of the alpha-1, 6-glucosidic linkages in glycogen by scission of a 1, 4-alpha-linked oligosaccharide from growing alpha-1, 4-glucan chains and the subsequent attachment of the oligosaccharide to the alpha-1, 6 position	glgB	ko:K00700	2.4.1.18	Alpha amylase, C-terminal all-beta domain
GC_00000066	All_core	A_sp_HMT_849_F0330	23	24	0.796841	0.892332	branching_enzym: 1,4-alpha-glucan branching enzyme	Catalyzes the formation of the alpha-1, 6-glucosidic linkages in glycogen by scission of a 1, 4-alpha-linked oligosaccharide from growing alpha-1, 4-glucan chains and the subsequent attachment of the oligosaccharide to the alpha-1, 6 position	glgB	ko:K00700	2.4.1.18	Alpha amylase, C-terminal all-beta domain
GC_00000066	All_core	A_sp_HMT_877_F0543	23	24	0.796841	0.892332	branching_enzym: 1,4-alpha-glucan branching enzyme	Catalyzes the formation of the alpha-1, 6-glucosidic linkages in glycogen by scission of a 1, 4-alpha-linked oligosaccharide from growing alpha-1, 4-glucan chains and the subsequent attachment of the oligosaccharide to the alpha-1, 6 position	glgB	ko:K00700	2.4.1.18	Alpha amylase, C-terminal all-beta domain
GC_00000066	All_core	A_sp_ICM39	23	24	0.796841	0.892332	branching_enzym: 1,4-alpha-glucan branching enzyme	Catalyzes the formation of the alpha-1, 6-glucosidic linkages in glycogen by scission of a 1, 4-alpha-linked oligosaccharide from growing alpha-1, 4-glucan chains and the subsequent attachment of the oligosaccharide to the alpha-1, 6 position	glgB	ko:K00700	2.4.1.18	Alpha amylase, C-terminal all-beta domain
GC_00000066	All_core	A_sp_ICM47	23	24	0.796841	0.892332	branching_enzym: 1,4-alpha-glucan branching enzyme	Catalyzes the formation of the alpha-1, 6-glucosidic linkages in glycogen by scission of a 1, 4-alpha-linked oligosaccharide from growing alpha-1, 4-glucan chains and the subsequent attachment of the oligosaccharide to the alpha-1, 6 position	glgB	ko:K00700	2.4.1.18	Alpha amylase, C-terminal all-beta domain
GC_00000066	All_core	A_sp_ICM58	23	24	0.796841	0.892332	branching_enzym: 1,4-alpha-glucan branching enzyme	Catalyzes the formation of the alpha-1, 6-glucosidic linkages in glycogen by scission of a 1, 4-alpha-linked oligosaccharide from growing alpha-1, 4-glucan chains and the subsequent attachment of the oligosaccharide to the alpha-1, 6 position	glgB	ko:K00700	2.4.1.18	Alpha amylase, C-terminal all-beta domain
GC_00000067	All_core	A_graevenitzii_F0530	23	24	0.680681	0.874696	aroC: chorismate synthase	Catalyzes the anti-1, 4-elimination of the C-3 phosphate and the C-6 proR hydrogen from 5-enolpyruvylshikimate-3-phosphate (EPSP) to yield chorismate, which is the branch point compound that serves as the starting substrate for the three terminal pathways of aromatic amino acid biosynthesis. This reaction introduces a second double bond into the aromatic ring system	aroC	ko:K01736	4.2.3.5	Chorismate synthase
GC_00000067	All_core	A_johnsonii_F0510	23	24	0.680681	0.874696	aroC: chorismate synthase	Catalyzes the anti-1, 4-elimination of the C-3 phosphate and the C-6 proR hydrogen from 5-enolpyruvylshikimate-3-phosphate (EPSP) to yield chorismate, which is the branch point compound that serves as the starting substrate for the three terminal pathways of aromatic amino acid biosynthesis. This reaction introduces a second double bond into the aromatic ring system	aroC	ko:K01736	4.2.3.5	Chorismate synthase
GC_00000067	All_core	A_massiliensis_F0489	23	24	0.680681	0.874696	aroC: chorismate synthase	Catalyzes the anti-1, 4-elimination of the C-3 phosphate and the C-6 proR hydrogen from 5-enolpyruvylshikimate-3-phosphate (EPSP) to yield chorismate, which is the branch point compound that serves as the starting substrate for the three terminal pathways of aromatic amino acid biosynthesis. This reaction introduces a second double bond into the aromatic ring system	aroC	ko:K01736	4.2.3.5	Chorismate synthase
GC_00000067	All_core	A_meyeri_ATCC_35568	23	24	0.680681	0.874696	aroC: chorismate synthase	Catalyzes the anti-1, 4-elimination of the C-3 phosphate and the C-6 proR hydrogen from 5-enolpyruvylshikimate-3-phosphate (EPSP) to yield chorismate, which is the branch point compound that serves as the starting substrate for the three terminal pathways of aromatic amino acid biosynthesis. This reaction introduces a second double bond into the aromatic ring system	aroC	ko:K01736	4.2.3.5	Chorismate synthase
GC_00000067	All_core	A_meyeri_W712	23	24	0.680681	0.874696	aroC: chorismate synthase	Catalyzes the anti-1, 4-elimination of the C-3 phosphate and the C-6 proR hydrogen from 5-enolpyruvylshikimate-3-phosphate (EPSP) to yield chorismate, which is the branch point compound that serves as the starting substrate for the three terminal pathways of aromatic amino acid biosynthesis. This reaction introduces a second double bond into the aromatic ring system	aroC	ko:K01736	4.2.3.5	Chorismate synthase
GC_00000067	All_core	A_odontolyticus_ATCC_17929	23	24	0.680681	0.874696	aroC: chorismate synthase	Catalyzes the anti-1, 4-elimination of the C-3 phosphate and the C-6 proR hydrogen from 5-enolpyruvylshikimate-3-phosphate (EPSP) to yield chorismate, which is the branch point compound that serves as the starting substrate for the three terminal pathways of aromatic amino acid biosynthesis. This reaction introduces a second double bond into the aromatic ring system	aroC	ko:K01736	4.2.3.5	Chorismate synthase
GC_00000067	All_core	A_odontolyticus_ATCC_17982	23	24	0.680681	0.874696	aroC: chorismate synthase	Catalyzes the anti-1, 4-elimination of the C-3 phosphate and the C-6 proR hydrogen from 5-enolpyruvylshikimate-3-phosphate (EPSP) to yield chorismate, which is the branch point compound that serves as the starting substrate for the three terminal pathways of aromatic amino acid biosynthesis. This reaction introduces a second double bond into the aromatic ring system	aroC	ko:K01736	4.2.3.5	Chorismate synthase
GC_00000067	All_core	A_odontolyticus_F0309	23	24	0.680681	0.874696	aroC: chorismate synthase	Catalyzes the anti-1, 4-elimination of the C-3 phosphate and the C-6 proR hydrogen from 5-enolpyruvylshikimate-3-phosphate (EPSP) to yield chorismate, which is the branch point compound that serves as the starting substrate for the three terminal pathways of aromatic amino acid biosynthesis. This reaction introduces a second double bond into the aromatic ring system	aroC	ko:K01736	4.2.3.5	Chorismate synthase
GC_00000067	All_core	A_odontolyticus_XH001	23	24	0.680681	0.874696	aroC: chorismate synthase	Catalyzes the anti-1, 4-elimination of the C-3 phosphate and the C-6 proR hydrogen from 5-enolpyruvylshikimate-3-phosphate (EPSP) to yield chorismate, which is the branch point compound that serves as the starting substrate for the three terminal pathways of aromatic amino acid biosynthesis. This reaction introduces a second double bond into the aromatic ring system	aroC	ko:K01736	4.2.3.5	Chorismate synthase
GC_00000067	All_core	A_sp_HMT_170_F0386	23	24	0.680681	0.874696	aroC: chorismate synthase	Catalyzes the anti-1, 4-elimination of the C-3 phosphate and the C-6 proR hydrogen from 5-enolpyruvylshikimate-3-phosphate (EPSP) to yield chorismate, which is the branch point compound that serves as the starting substrate for the three terminal pathways of aromatic amino acid biosynthesis. This reaction introduces a second double bond into the aromatic ring system	aroC	ko:K01736	4.2.3.5	Chorismate synthase
GC_00000067	All_core	A_sp_HMT_171_F0337	23	24	0.680681	0.874696	aroC: chorismate synthase	Catalyzes the anti-1, 4-elimination of the C-3 phosphate and the C-6 proR hydrogen from 5-enolpyruvylshikimate-3-phosphate (EPSP) to yield chorismate, which is the branch point compound that serves as the starting substrate for the three terminal pathways of aromatic amino acid biosynthesis. This reaction introduces a second double bond into the aromatic ring system	aroC	ko:K01736	4.2.3.5	Chorismate synthase
GC_00000067	All_core	A_sp_HMT_172_F0311	23	24	0.680681	0.874696	aroC: chorismate synthase	Catalyzes the anti-1, 4-elimination of the C-3 phosphate and the C-6 proR hydrogen from 5-enolpyruvylshikimate-3-phosphate (EPSP) to yield chorismate, which is the branch point compound that serves as the starting substrate for the three terminal pathways of aromatic amino acid biosynthesis. This reaction introduces a second double bond into the aromatic ring system	aroC	ko:K01736	4.2.3.5	Chorismate synthase
GC_00000067	All_core	A_sp_HMT_172_F0311	23	24	0.680681	0.874696		Catalyzes the anti-1, 4-elimination of the C-3 phosphate and the C-6 proR hydrogen from 5-enolpyruvylshikimate-3-phosphate (EPSP) to yield chorismate, which is the branch point compound that serves as the starting substrate for the three terminal pathways of aromatic amino acid biosynthesis. This reaction introduces a second double bond into the aromatic ring system	aroC	ko:K01736	4.2.3.5	Chorismate synthase
GC_00000067	All_core	A_sp_HMT_175_F0384	23	24	0.680681	0.874696	aroC: chorismate synthase	Catalyzes the anti-1, 4-elimination of the C-3 phosphate and the C-6 proR hydrogen from 5-enolpyruvylshikimate-3-phosphate (EPSP) to yield chorismate, which is the branch point compound that serves as the starting substrate for the three terminal pathways of aromatic amino acid biosynthesis. This reaction introduces a second double bond into the aromatic ring system	aroC	ko:K01736	4.2.3.5	Chorismate synthase
GC_00000067	All_core	A_sp_HMT_178_F0338	23	24	0.680681	0.874696	aroC: chorismate synthase	Catalyzes the anti-1, 4-elimination of the C-3 phosphate and the C-6 proR hydrogen from 5-enolpyruvylshikimate-3-phosphate (EPSP) to yield chorismate, which is the branch point compound that serves as the starting substrate for the three terminal pathways of aromatic amino acid biosynthesis. This reaction introduces a second double bond into the aromatic ring system	aroC	ko:K01736	4.2.3.5	Chorismate synthase
GC_00000067	All_core	A_sp_HMT_180_F0310	23	24	0.680681	0.874696	aroC: chorismate synthase	Catalyzes the anti-1, 4-elimination of the C-3 phosphate and the C-6 proR hydrogen from 5-enolpyruvylshikimate-3-phosphate (EPSP) to yield chorismate, which is the branch point compound that serves as the starting substrate for the three terminal pathways of aromatic amino acid biosynthesis. This reaction introduces a second double bond into the aromatic ring system	aroC	ko:K01736	4.2.3.5	Chorismate synthase
GC_00000067	All_core	A_sp_HMT_414_F0588	23	24	0.680681	0.874696	aroC: chorismate synthase	Catalyzes the anti-1, 4-elimination of the C-3 phosphate and the C-6 proR hydrogen from 5-enolpyruvylshikimate-3-phosphate (EPSP) to yield chorismate, which is the branch point compound that serves as the starting substrate for the three terminal pathways of aromatic amino acid biosynthesis. This reaction introduces a second double bond into the aromatic ring system	aroC	ko:K01736	4.2.3.5	Chorismate synthase
GC_00000067	All_core	A_sp_HMT_448_F0400	23	24	0.680681	0.874696	aroC: chorismate synthase	Catalyzes the anti-1, 4-elimination of the C-3 phosphate and the C-6 proR hydrogen from 5-enolpyruvylshikimate-3-phosphate (EPSP) to yield chorismate, which is the branch point compound that serves as the starting substrate for the three terminal pathways of aromatic amino acid biosynthesis. This reaction introduces a second double bond into the aromatic ring system	aroC	ko:K01736	4.2.3.5	Chorismate synthase
GC_00000067	All_core	A_sp_HMT_848_F0332	23	24	0.680681	0.874696	aroC: chorismate synthase	Catalyzes the anti-1, 4-elimination of the C-3 phosphate and the C-6 proR hydrogen from 5-enolpyruvylshikimate-3-phosphate (EPSP) to yield chorismate, which is the branch point compound that serves as the starting substrate for the three terminal pathways of aromatic amino acid biosynthesis. This reaction introduces a second double bond into the aromatic ring system	aroC	ko:K01736	4.2.3.5	Chorismate synthase
GC_00000067	All_core	A_sp_HMT_849_F0330	23	24	0.680681	0.874696	aroC: chorismate synthase	Catalyzes the anti-1, 4-elimination of the C-3 phosphate and the C-6 proR hydrogen from 5-enolpyruvylshikimate-3-phosphate (EPSP) to yield chorismate, which is the branch point compound that serves as the starting substrate for the three terminal pathways of aromatic amino acid biosynthesis. This reaction introduces a second double bond into the aromatic ring system	aroC	ko:K01736	4.2.3.5	Chorismate synthase
GC_00000067	All_core	A_sp_HMT_877_F0543	23	24	0.680681	0.874696	aroC: chorismate synthase	Catalyzes the anti-1, 4-elimination of the C-3 phosphate and the C-6 proR hydrogen from 5-enolpyruvylshikimate-3-phosphate (EPSP) to yield chorismate, which is the branch point compound that serves as the starting substrate for the three terminal pathways of aromatic amino acid biosynthesis. This reaction introduces a second double bond into the aromatic ring system	aroC	ko:K01736	4.2.3.5	Chorismate synthase
GC_00000067	All_core	A_sp_ICM39	23	24	0.680681	0.874696	aroC: chorismate synthase	Catalyzes the anti-1, 4-elimination of the C-3 phosphate and the C-6 proR hydrogen from 5-enolpyruvylshikimate-3-phosphate (EPSP) to yield chorismate, which is the branch point compound that serves as the starting substrate for the three terminal pathways of aromatic amino acid biosynthesis. This reaction introduces a second double bond into the aromatic ring system	aroC	ko:K01736	4.2.3.5	Chorismate synthase
GC_00000067	All_core	A_sp_ICM47	23	24	0.680681	0.874696	aroC: chorismate synthase	Catalyzes the anti-1, 4-elimination of the C-3 phosphate and the C-6 proR hydrogen from 5-enolpyruvylshikimate-3-phosphate (EPSP) to yield chorismate, which is the branch point compound that serves as the starting substrate for the three terminal pathways of aromatic amino acid biosynthesis. This reaction introduces a second double bond into the aromatic ring system	aroC	ko:K01736	4.2.3.5	Chorismate synthase
GC_00000067	All_core	A_sp_ICM58	23	24	0.680681	0.874696		Catalyzes the anti-1, 4-elimination of the C-3 phosphate and the C-6 proR hydrogen from 5-enolpyruvylshikimate-3-phosphate (EPSP) to yield chorismate, which is the branch point compound that serves as the starting substrate for the three terminal pathways of aromatic amino acid biosynthesis. This reaction introduces a second double bond into the aromatic ring system	aroC	ko:K01736	4.2.3.5	Chorismate synthase
GC_00000069	All_core	A_graevenitzii_F0530	23	24	0.745342	0.805489	NuoI: NADH-quinone oxidoreductase, chain I	NDH-1 shuttles electrons from NADH, via FMN and iron- sulfur (Fe-S) centers, to quinones in the respiratory chain. The immediate electron acceptor for the enzyme in this species is believed to be ubiquinone. Couples the redox reaction to proton translocation (for every two electrons transferred, four hydrogen ions are translocated across the cytoplasmic membrane), and thus conserves the redox ene…	nuoI	ko:K00337, ko:K00338	1.6.5.3	4Fe-4S dicluster domain
GC_00000069	All_core	A_johnsonii_F0510	23	24	0.745342	0.805489	NuoI: NADH-quinone oxidoreductase, chain I	NDH-1 shuttles electrons from NADH, via FMN and iron- sulfur (Fe-S) centers, to quinones in the respiratory chain. The immediate electron acceptor for the enzyme in this species is believed to be ubiquinone. Couples the redox reaction to proton translocation (for every two electrons transferred, four hydrogen ions are translocated across the cytoplasmic membrane), and thus conserves the redox ene…	nuoI	ko:K00337, ko:K00338	1.6.5.3	4Fe-4S dicluster domain
GC_00000069	All_core	A_massiliensis_F0489	23	24	0.745342	0.805489	NuoI: NADH-quinone oxidoreductase, chain I	NDH-1 shuttles electrons from NADH, via FMN and iron- sulfur (Fe-S) centers, to quinones in the respiratory chain. The immediate electron acceptor for the enzyme in this species is believed to be ubiquinone. Couples the redox reaction to proton translocation (for every two electrons transferred, four hydrogen ions are translocated across the cytoplasmic membrane), and thus conserves the redox ene…	nuoI	ko:K00337, ko:K00338	1.6.5.3	4Fe-4S dicluster domain
GC_00000069	All_core	A_meyeri_ATCC_35568	23	24	0.745342	0.805489	NuoI: NADH-quinone oxidoreductase, chain I	NDH-1 shuttles electrons from NADH, via FMN and iron- sulfur (Fe-S) centers, to quinones in the respiratory chain. The immediate electron acceptor for the enzyme in this species is believed to be ubiquinone. Couples the redox reaction to proton translocation (for every two electrons transferred, four hydrogen ions are translocated across the cytoplasmic membrane), and thus conserves the redox ene…	nuoI	ko:K00337, ko:K00338	1.6.5.3	4Fe-4S dicluster domain
GC_00000069	All_core	A_meyeri_W712	23	24	0.745342	0.805489	NuoI: NADH-quinone oxidoreductase, chain I	NDH-1 shuttles electrons from NADH, via FMN and iron- sulfur (Fe-S) centers, to quinones in the respiratory chain. The immediate electron acceptor for the enzyme in this species is believed to be ubiquinone. Couples the redox reaction to proton translocation (for every two electrons transferred, four hydrogen ions are translocated across the cytoplasmic membrane), and thus conserves the redox ene…	nuoI	ko:K00337, ko:K00338	1.6.5.3	4Fe-4S dicluster domain
GC_00000069	All_core	A_odontolyticus_ATCC_17929	23	24	0.745342	0.805489	NuoI: NADH-quinone oxidoreductase, chain I	NDH-1 shuttles electrons from NADH, via FMN and iron- sulfur (Fe-S) centers, to quinones in the respiratory chain. The immediate electron acceptor for the enzyme in this species is believed to be ubiquinone. Couples the redox reaction to proton translocation (for every two electrons transferred, four hydrogen ions are translocated across the cytoplasmic membrane), and thus conserves the redox ene…	nuoI	ko:K00337, ko:K00338	1.6.5.3	4Fe-4S dicluster domain
GC_00000069	All_core	A_odontolyticus_ATCC_17982	23	24	0.745342	0.805489	NuoI: NADH-quinone oxidoreductase, chain I	NDH-1 shuttles electrons from NADH, via FMN and iron- sulfur (Fe-S) centers, to quinones in the respiratory chain. The immediate electron acceptor for the enzyme in this species is believed to be ubiquinone. Couples the redox reaction to proton translocation (for every two electrons transferred, four hydrogen ions are translocated across the cytoplasmic membrane), and thus conserves the redox ene…	nuoI	ko:K00337, ko:K00338	1.6.5.3	4Fe-4S dicluster domain
GC_00000069	All_core	A_odontolyticus_ATCC_17982	23	24	0.745342	0.805489		NDH-1 shuttles electrons from NADH, via FMN and iron- sulfur (Fe-S) centers, to quinones in the respiratory chain. The immediate electron acceptor for the enzyme in this species is believed to be ubiquinone. Couples the redox reaction to proton translocation (for every two electrons transferred, four hydrogen ions are translocated across the cytoplasmic membrane), and thus conserves the redox ene…	nuoI	ko:K00337, ko:K00338	1.6.5.3
GC_00000069	All_core	A_odontolyticus_F0309	23	24	0.745342	0.805489	NuoI: NADH-quinone oxidoreductase, chain I	NDH-1 shuttles electrons from NADH, via FMN and iron- sulfur (Fe-S) centers, to quinones in the respiratory chain. The immediate electron acceptor for the enzyme in this species is believed to be ubiquinone. Couples the redox reaction to proton translocation (for every two electrons transferred, four hydrogen ions are translocated across the cytoplasmic membrane), and thus conserves the redox ene…	nuoI	ko:K00337, ko:K00338	1.6.5.3	4Fe-4S dicluster domain
GC_00000069	All_core	A_odontolyticus_XH001	23	24	0.745342	0.805489	NuoI: NADH-quinone oxidoreductase, chain I	NDH-1 shuttles electrons from NADH, via FMN and iron- sulfur (Fe-S) centers, to quinones in the respiratory chain. The immediate electron acceptor for the enzyme in this species is believed to be ubiquinone. Couples the redox reaction to proton translocation (for every two electrons transferred, four hydrogen ions are translocated across the cytoplasmic membrane), and thus conserves the redox ene…	nuoI	ko:K00337, ko:K00338	1.6.5.3	4Fe-4S dicluster domain
GC_00000069	All_core	A_sp_HMT_170_F0386	23	24	0.745342	0.805489	NuoI: NADH-quinone oxidoreductase, chain I	NDH-1 shuttles electrons from NADH, via FMN and iron- sulfur (Fe-S) centers, to quinones in the respiratory chain. The immediate electron acceptor for the enzyme in this species is believed to be ubiquinone. Couples the redox reaction to proton translocation (for every two electrons transferred, four hydrogen ions are translocated across the cytoplasmic membrane), and thus conserves the redox ene…	nuoI	ko:K00337, ko:K00338	1.6.5.3	4Fe-4S dicluster domain
GC_00000069	All_core	A_sp_HMT_171_F0337	23	24	0.745342	0.805489	NuoI: NADH-quinone oxidoreductase, chain I	NDH-1 shuttles electrons from NADH, via FMN and iron- sulfur (Fe-S) centers, to quinones in the respiratory chain. The immediate electron acceptor for the enzyme in this species is believed to be ubiquinone. Couples the redox reaction to proton translocation (for every two electrons transferred, four hydrogen ions are translocated across the cytoplasmic membrane), and thus conserves the redox ene…	nuoI	ko:K00337, ko:K00338	1.6.5.3	4Fe-4S dicluster domain
GC_00000069	All_core	A_sp_HMT_172_F0311	23	24	0.745342	0.805489	NuoI: NADH-quinone oxidoreductase, chain I	NDH-1 shuttles electrons from NADH, via FMN and iron- sulfur (Fe-S) centers, to quinones in the respiratory chain. The immediate electron acceptor for the enzyme in this species is believed to be ubiquinone. Couples the redox reaction to proton translocation (for every two electrons transferred, four hydrogen ions are translocated across the cytoplasmic membrane), and thus conserves the redox ene…	nuoI	ko:K00337, ko:K00338	1.6.5.3	4Fe-4S dicluster domain
GC_00000069	All_core	A_sp_HMT_175_F0384	23	24	0.745342	0.805489	NuoI: NADH-quinone oxidoreductase, chain I	NDH-1 shuttles electrons from NADH, via FMN and iron- sulfur (Fe-S) centers, to quinones in the respiratory chain. The immediate electron acceptor for the enzyme in this species is believed to be ubiquinone. Couples the redox reaction to proton translocation (for every two electrons transferred, four hydrogen ions are translocated across the cytoplasmic membrane), and thus conserves the redox ene…	nuoI	ko:K00337, ko:K00338	1.6.5.3	4Fe-4S dicluster domain
GC_00000069	All_core	A_sp_HMT_178_F0338	23	24	0.745342	0.805489	NuoI: NADH-quinone oxidoreductase, chain I	NDH-1 shuttles electrons from NADH, via FMN and iron- sulfur (Fe-S) centers, to quinones in the respiratory chain. The immediate electron acceptor for the enzyme in this species is believed to be ubiquinone. Couples the redox reaction to proton translocation (for every two electrons transferred, four hydrogen ions are translocated across the cytoplasmic membrane), and thus conserves the redox ene…	nuoI	ko:K00337, ko:K00338	1.6.5.3	4Fe-4S dicluster domain
GC_00000069	All_core	A_sp_HMT_180_F0310	23	24	0.745342	0.805489	NuoI: NADH-quinone oxidoreductase, chain I	NDH-1 shuttles electrons from NADH, via FMN and iron- sulfur (Fe-S) centers, to quinones in the respiratory chain. The immediate electron acceptor for the enzyme in this species is believed to be ubiquinone. Couples the redox reaction to proton translocation (for every two electrons transferred, four hydrogen ions are translocated across the cytoplasmic membrane), and thus conserves the redox ene…	nuoI	ko:K00337, ko:K00338	1.6.5.3	4Fe-4S dicluster domain
GC_00000069	All_core	A_sp_HMT_414_F0588	23	24	0.745342	0.805489	NuoI: NADH-quinone oxidoreductase, chain I	NDH-1 shuttles electrons from NADH, via FMN and iron- sulfur (Fe-S) centers, to quinones in the respiratory chain. The immediate electron acceptor for the enzyme in this species is believed to be ubiquinone. Couples the redox reaction to proton translocation (for every two electrons transferred, four hydrogen ions are translocated across the cytoplasmic membrane), and thus conserves the redox ene…	nuoI	ko:K00337, ko:K00338	1.6.5.3	4Fe-4S dicluster domain
GC_00000069	All_core	A_sp_HMT_448_F0400	23	24	0.745342	0.805489	NuoI: NADH-quinone oxidoreductase, chain I	NDH-1 shuttles electrons from NADH, via FMN and iron- sulfur (Fe-S) centers, to quinones in the respiratory chain. The immediate electron acceptor for the enzyme in this species is believed to be ubiquinone. Couples the redox reaction to proton translocation (for every two electrons transferred, four hydrogen ions are translocated across the cytoplasmic membrane), and thus conserves the redox ene…	nuoI	ko:K00337, ko:K00338	1.6.5.3	4Fe-4S dicluster domain
GC_00000069	All_core	A_sp_HMT_848_F0332	23	24	0.745342	0.805489	NuoI: NADH-quinone oxidoreductase, chain I	NDH-1 shuttles electrons from NADH, via FMN and iron- sulfur (Fe-S) centers, to quinones in the respiratory chain. The immediate electron acceptor for the enzyme in this species is believed to be ubiquinone. Couples the redox reaction to proton translocation (for every two electrons transferred, four hydrogen ions are translocated across the cytoplasmic membrane), and thus conserves the redox ene…	nuoI	ko:K00337, ko:K00338	1.6.5.3	4Fe-4S dicluster domain
GC_00000069	All_core	A_sp_HMT_849_F0330	23	24	0.745342	0.805489	NuoI: NADH-quinone oxidoreductase, chain I	NDH-1 shuttles electrons from NADH, via FMN and iron- sulfur (Fe-S) centers, to quinones in the respiratory chain. The immediate electron acceptor for the enzyme in this species is believed to be ubiquinone. Couples the redox reaction to proton translocation (for every two electrons transferred, four hydrogen ions are translocated across the cytoplasmic membrane), and thus conserves the redox ene…	nuoI	ko:K00337, ko:K00338	1.6.5.3	4Fe-4S dicluster domain
GC_00000069	All_core	A_sp_HMT_877_F0543	23	24	0.745342	0.805489	NuoI: NADH-quinone oxidoreductase, chain I	NDH-1 shuttles electrons from NADH, via FMN and iron- sulfur (Fe-S) centers, to quinones in the respiratory chain. The immediate electron acceptor for the enzyme in this species is believed to be ubiquinone. Couples the redox reaction to proton translocation (for every two electrons transferred, four hydrogen ions are translocated across the cytoplasmic membrane), and thus conserves the redox ene…	nuoI	ko:K00337, ko:K00338	1.6.5.3	4Fe-4S dicluster domain
GC_00000069	All_core	A_sp_ICM39	23	24	0.745342	0.805489	NuoI: NADH-quinone oxidoreductase, chain I	NDH-1 shuttles electrons from NADH, via FMN and iron- sulfur (Fe-S) centers, to quinones in the respiratory chain. The immediate electron acceptor for the enzyme in this species is believed to be ubiquinone. Couples the redox reaction to proton translocation (for every two electrons transferred, four hydrogen ions are translocated across the cytoplasmic membrane), and thus conserves the redox ene…	nuoI	ko:K00337, ko:K00338	1.6.5.3	4Fe-4S dicluster domain
GC_00000069	All_core	A_sp_ICM47	23	24	0.745342	0.805489	NuoI: NADH-quinone oxidoreductase, chain I	NDH-1 shuttles electrons from NADH, via FMN and iron- sulfur (Fe-S) centers, to quinones in the respiratory chain. The immediate electron acceptor for the enzyme in this species is believed to be ubiquinone. Couples the redox reaction to proton translocation (for every two electrons transferred, four hydrogen ions are translocated across the cytoplasmic membrane), and thus conserves the redox ene…	nuoI	ko:K00337, ko:K00338	1.6.5.3	4Fe-4S dicluster domain
GC_00000069	All_core	A_sp_ICM58	23	24	0.745342	0.805489	NuoI: NADH-quinone oxidoreductase, chain I	NDH-1 shuttles electrons from NADH, via FMN and iron- sulfur (Fe-S) centers, to quinones in the respiratory chain. The immediate electron acceptor for the enzyme in this species is believed to be ubiquinone. Couples the redox reaction to proton translocation (for every two electrons transferred, four hydrogen ions are translocated across the cytoplasmic membrane), and thus conserves the redox ene…	nuoI	ko:K00337, ko:K00338	1.6.5.3	4Fe-4S dicluster domain
GC_00000070	All_core	A_graevenitzii_F0530	23	24	0.775247	0.928285		L-lactate permease	lldP	ko:K03303		L-lactate permease
GC_00000070	All_core	A_johnsonii_F0510	23	24	0.775247	0.928285	lctP: transporter, lactate permease (LctP) family	L-lactate permease	lldP	ko:K03303		L-lactate permease
GC_00000070	All_core	A_massiliensis_F0489	23	24	0.775247	0.928285	lctP: transporter, lactate permease (LctP) family	L-lactate permease	lldP	ko:K03303		L-lactate permease
GC_00000070	All_core	A_meyeri_ATCC_35568	23	24	0.775247	0.928285	lctP: transporter, lactate permease (LctP) family	L-lactate permease	lldP	ko:K03303		L-lactate permease
GC_00000070	All_core	A_meyeri_W712	23	24	0.775247	0.928285	lctP: transporter, lactate permease (LctP) family	L-lactate permease	lldP	ko:K03303		L-lactate permease
GC_00000070	All_core	A_odontolyticus_ATCC_17929	23	24	0.775247	0.928285	lctP: transporter, lactate permease (LctP) family	L-lactate permease	lldP	ko:K03303		L-lactate permease
GC_00000070	All_core	A_odontolyticus_ATCC_17929	23	24	0.775247	0.928285		L-lactate permease	lldP	ko:K03303		L-lactate permease
GC_00000070	All_core	A_odontolyticus_ATCC_17982	23	24	0.775247	0.928285	lctP: transporter, lactate permease (LctP) family	L-lactate permease	lldP	ko:K03303		L-lactate permease
GC_00000070	All_core	A_odontolyticus_F0309	23	24	0.775247	0.928285	lctP: transporter, lactate permease (LctP) family	L-lactate permease	lldP	ko:K03303		L-lactate permease
GC_00000070	All_core	A_odontolyticus_XH001	23	24	0.775247	0.928285	lctP: transporter, lactate permease (LctP) family	L-lactate permease	lldP	ko:K03303		L-lactate permease
GC_00000070	All_core	A_sp_HMT_170_F0386	23	24	0.775247	0.928285	lctP: transporter, lactate permease (LctP) family	L-lactate permease	lldP	ko:K03303		L-lactate permease
GC_00000070	All_core	A_sp_HMT_171_F0337	23	24	0.775247	0.928285	lctP: transporter, lactate permease (LctP) family	L-lactate permease	lldP	ko:K03303		L-lactate permease
GC_00000070	All_core	A_sp_HMT_172_F0311	23	24	0.775247	0.928285	lctP: transporter, lactate permease (LctP) family	L-lactate permease	lldP	ko:K03303		L-lactate permease
GC_00000070	All_core	A_sp_HMT_175_F0384	23	24	0.775247	0.928285	lctP: transporter, lactate permease (LctP) family	L-lactate permease	lldP	ko:K03303		L-lactate permease
GC_00000070	All_core	A_sp_HMT_178_F0338	23	24	0.775247	0.928285	lctP: transporter, lactate permease (LctP) family	L-lactate permease	lldP	ko:K03303		L-lactate permease
GC_00000070	All_core	A_sp_HMT_180_F0310	23	24	0.775247	0.928285	lctP: transporter, lactate permease (LctP) family	L-lactate permease	lldP	ko:K03303		L-lactate permease
GC_00000070	All_core	A_sp_HMT_414_F0588	23	24	0.775247	0.928285		L-lactate permease	lldP	ko:K03303		L-lactate permease
GC_00000070	All_core	A_sp_HMT_448_F0400	23	24	0.775247	0.928285	lctP: transporter, lactate permease (LctP) family	L-lactate permease	lldP	ko:K03303		L-lactate permease
GC_00000070	All_core	A_sp_HMT_848_F0332	23	24	0.775247	0.928285	lctP: transporter, lactate permease (LctP) family	L-lactate permease	lldP	ko:K03303		L-lactate permease
GC_00000070	All_core	A_sp_HMT_849_F0330	23	24	0.775247	0.928285	lctP: transporter, lactate permease (LctP) family	L-lactate permease	lldP	ko:K03303		L-lactate permease
GC_00000070	All_core	A_sp_HMT_877_F0543	23	24	0.775247	0.928285	lctP: transporter, lactate permease (LctP) family	L-lactate permease	lldP	ko:K03303		L-lactate permease
GC_00000070	All_core	A_sp_ICM39	23	24	0.775247	0.928285	lctP: transporter, lactate permease (LctP) family	L-lactate permease	lldP	ko:K03303		L-lactate permease
GC_00000070	All_core	A_sp_ICM47	23	24	0.775247	0.928285	lctP: transporter, lactate permease (LctP) family	L-lactate permease	lldP	ko:K03303		L-lactate permease
GC_00000070	All_core	A_sp_ICM58	23	24	0.775247	0.928285	lctP: transporter, lactate permease (LctP) family	L-lactate permease	lldP	ko:K03303		L-lactate permease
GC_00000071	All_core	A_graevenitzii_F0530	23	24	0.744684	0.862491		Permease	yjcD	ko:K06901		Permease family
GC_00000071	All_core	A_johnsonii_F0510	23	24	0.744684	0.862491		Permease	yjcD	ko:K06901		Permease family
GC_00000071	All_core	A_massiliensis_F0489	23	24	0.744684	0.862491		Permease	yjcD	ko:K06901		Permease family
GC_00000071	All_core	A_meyeri_ATCC_35568	23	24	0.744684	0.862491		Permease	yjcD	ko:K06901		Permease family
GC_00000071	All_core	A_meyeri_W712	23	24	0.744684	0.862491		Permease	yjcD	ko:K06901		Permease family
GC_00000071	All_core	A_odontolyticus_ATCC_17929	23	24	0.744684	0.862491		Permease	yjcD	ko:K06901		Permease family
GC_00000071	All_core	A_odontolyticus_ATCC_17982	23	24	0.744684	0.862491		Permease	yjcD	ko:K06901		Permease family
GC_00000071	All_core	A_odontolyticus_F0309	23	24	0.744684	0.862491		Permease	yjcD	ko:K06901		Permease family
GC_00000071	All_core	A_odontolyticus_XH001	23	24	0.744684	0.862491		Permease	yjcD	ko:K06901		Permease family
GC_00000071	All_core	A_sp_HMT_170_F0386	23	24	0.744684	0.862491		Permease	yjcD	ko:K06901		Permease family
GC_00000071	All_core	A_sp_HMT_171_F0337	23	24	0.744684	0.862491		Permease	yjcD	ko:K06901		Permease family
GC_00000071	All_core	A_sp_HMT_172_F0311	23	24	0.744684	0.862491		Permease	yjcD	ko:K06901		Permease family
GC_00000071	All_core	A_sp_HMT_175_F0384	23	24	0.744684	0.862491		Permease	yjcD	ko:K06901		Permease family
GC_00000071	All_core	A_sp_HMT_178_F0338	23	24	0.744684	0.862491		Permease	yjcD	ko:K06901		Permease family
GC_00000071	All_core	A_sp_HMT_180_F0310	23	24	0.744684	0.862491		Permease	yjcD	ko:K06901		Permease family
GC_00000071	All_core	A_sp_HMT_414_F0588	23	24	0.744684	0.862491		Permease	yjcD	ko:K06901		Permease family
GC_00000071	All_core	A_sp_HMT_448_F0400	23	24	0.744684	0.862491		Permease	yjcD	ko:K06901		Permease family
GC_00000071	All_core	A_sp_HMT_848_F0332	23	24	0.744684	0.862491		Permease	yjcD	ko:K06901		Permease family
GC_00000071	All_core	A_sp_HMT_849_F0330	23	24	0.744684	0.862491		Permease	yjcD	ko:K06901		Permease family
GC_00000071	All_core	A_sp_HMT_849_F0330	23	24	0.744684	0.862491		Permease	yjcD	ko:K06901
GC_00000071	All_core	A_sp_HMT_877_F0543	23	24	0.744684	0.862491		Permease	yjcD	ko:K06901		Permease family
GC_00000071	All_core	A_sp_ICM39	23	24	0.744684	0.862491		Permease	yjcD	ko:K06901		Permease family
GC_00000071	All_core	A_sp_ICM47	23	24	0.744684	0.862491		Permease	yjcD	ko:K06901		Permease family
GC_00000071	All_core	A_sp_ICM58	23	24	0.744684	0.862491		Permease	yjcD	ko:K06901		Permease family
GC_00000072	All_core	A_graevenitzii_F0530	23	24	0.778092	0.886441		amino acids such as threonine, to avoid such errors, it has a posttransfer editing activity that hydrolyzes mischarged Thr-tRNA(Val) in a tRNA-dependent manner	valS	ko:K01873	6.1.1.9	tRNA synthetases class I (I, L, M and V)
GC_00000072	All_core	A_johnsonii_F0510	23	24	0.778092	0.886441		amino acids such as threonine, to avoid such errors, it has a posttransfer editing activity that hydrolyzes mischarged Thr-tRNA(Val) in a tRNA-dependent manner	valS	ko:K01873	6.1.1.9	tRNA synthetases class I (I, L, M and V)
GC_00000072	All_core	A_massiliensis_F0489	23	24	0.778092	0.886441		amino acids such as threonine, to avoid such errors, it has a posttransfer editing activity that hydrolyzes mischarged Thr-tRNA(Val) in a tRNA-dependent manner	valS	ko:K01873	6.1.1.9	tRNA synthetases class I (I, L, M and V)
GC_00000072	All_core	A_meyeri_ATCC_35568	23	24	0.778092	0.886441		amino acids such as threonine, to avoid such errors, it has a posttransfer editing activity that hydrolyzes mischarged Thr-tRNA(Val) in a tRNA-dependent manner	valS	ko:K01873	6.1.1.9	tRNA synthetases class I (I, L, M and V)
GC_00000072	All_core	A_meyeri_W712	23	24	0.778092	0.886441		amino acids such as threonine, to avoid such errors, it has a posttransfer editing activity that hydrolyzes mischarged Thr-tRNA(Val) in a tRNA-dependent manner	valS	ko:K01873	6.1.1.9	tRNA synthetases class I (I, L, M and V)
GC_00000072	All_core	A_odontolyticus_ATCC_17929	23	24	0.778092	0.886441		amino acids such as threonine, to avoid such errors, it has a posttransfer editing activity that hydrolyzes mischarged Thr-tRNA(Val) in a tRNA-dependent manner	valS	ko:K01873	6.1.1.9	tRNA synthetases class I (I, L, M and V)
GC_00000072	All_core	A_odontolyticus_ATCC_17982	23	24	0.778092	0.886441		amino acids such as threonine, to avoid such errors, it has a posttransfer editing activity that hydrolyzes mischarged Thr-tRNA(Val) in a tRNA-dependent manner	valS	ko:K01873	6.1.1.9	tRNA synthetases class I (I, L, M and V)
GC_00000072	All_core	A_odontolyticus_F0309	23	24	0.778092	0.886441		amino acids such as threonine, to avoid such errors, it has a posttransfer editing activity that hydrolyzes mischarged Thr-tRNA(Val) in a tRNA-dependent manner	valS	ko:K01873	6.1.1.9	tRNA synthetases class I (I, L, M and V)
GC_00000072	All_core	A_odontolyticus_XH001	23	24	0.778092	0.886441		amino acids such as threonine, to avoid such errors, it has a posttransfer editing activity that hydrolyzes mischarged Thr-tRNA(Val) in a tRNA-dependent manner	valS	ko:K01873	6.1.1.9	tRNA synthetases class I (I, L, M and V)
GC_00000072	All_core	A_sp_HMT_170_F0386	23	24	0.778092	0.886441		amino acids such as threonine, to avoid such errors, it has a posttransfer editing activity that hydrolyzes mischarged Thr-tRNA(Val) in a tRNA-dependent manner	valS	ko:K01873	6.1.1.9	tRNA synthetases class I (I, L, M and V)
GC_00000072	All_core	A_sp_HMT_171_F0337	23	24	0.778092	0.886441		amino acids such as threonine, to avoid such errors, it has a posttransfer editing activity that hydrolyzes mischarged Thr-tRNA(Val) in a tRNA-dependent manner	valS	ko:K01873	6.1.1.9	tRNA synthetases class I (I, L, M and V)
GC_00000072	All_core	A_sp_HMT_172_F0311	23	24	0.778092	0.886441		amino acids such as threonine, to avoid such errors, it has a posttransfer editing activity that hydrolyzes mischarged Thr-tRNA(Val) in a tRNA-dependent manner	valS	ko:K01873	6.1.1.9	tRNA synthetases class I (I, L, M and V)
GC_00000072	All_core	A_sp_HMT_175_F0384	23	24	0.778092	0.886441		amino acids such as threonine, to avoid such errors, it has a posttransfer editing activity that hydrolyzes mischarged Thr-tRNA(Val) in a tRNA-dependent manner	valS	ko:K01873	6.1.1.9	tRNA synthetases class I (I, L, M and V)
GC_00000072	All_core	A_sp_HMT_178_F0338	23	24	0.778092	0.886441		amino acids such as threonine, to avoid such errors, it has a posttransfer editing activity that hydrolyzes mischarged Thr-tRNA(Val) in a tRNA-dependent manner	valS	ko:K01873	6.1.1.9	tRNA synthetases class I (I, L, M and V)
GC_00000072	All_core	A_sp_HMT_180_F0310	23	24	0.778092	0.886441		amino acids such as threonine, to avoid such errors, it has a posttransfer editing activity that hydrolyzes mischarged Thr-tRNA(Val) in a tRNA-dependent manner	valS	ko:K01873	6.1.1.9	tRNA synthetases class I (I, L, M and V)
GC_00000072	All_core	A_sp_HMT_414_F0588	23	24	0.778092	0.886441		amino acids such as threonine, to avoid such errors, it has a posttransfer editing activity that hydrolyzes mischarged Thr-tRNA(Val) in a tRNA-dependent manner	valS	ko:K01873	6.1.1.9	tRNA synthetases class I (I, L, M and V)
GC_00000072	All_core	A_sp_HMT_448_F0400	23	24	0.778092	0.886441		amino acids such as threonine, to avoid such errors, it has a posttransfer editing activity that hydrolyzes mischarged Thr-tRNA(Val) in a tRNA-dependent manner	valS	ko:K01873	6.1.1.9	tRNA synthetases class I (I, L, M and V)
GC_00000072	All_core	A_sp_HMT_848_F0332	23	24	0.778092	0.886441		amino acids such as threonine, to avoid such errors, it has a posttransfer editing activity that hydrolyzes mischarged Thr-tRNA(Val) in a tRNA-dependent manner	valS	ko:K01873	6.1.1.9	tRNA synthetases class I (I, L, M and V)
GC_00000072	All_core	A_sp_HMT_849_F0330	23	24	0.778092	0.886441		amino acids such as threonine, to avoid such errors, it has a posttransfer editing activity that hydrolyzes mischarged Thr-tRNA(Val) in a tRNA-dependent manner	valS	ko:K01873	6.1.1.9	tRNA synthetases class I (I, L, M and V)
GC_00000072	All_core	A_sp_HMT_849_F0330	23	24	0.778092	0.886441		amino acids such as threonine, to avoid such errors, it has a posttransfer editing activity that hydrolyzes mischarged Thr-tRNA(Val) in a tRNA-dependent manner	valS	ko:K01873	6.1.1.9
GC_00000072	All_core	A_sp_HMT_877_F0543	23	24	0.778092	0.886441		amino acids such as threonine, to avoid such errors, it has a posttransfer editing activity that hydrolyzes mischarged Thr-tRNA(Val) in a tRNA-dependent manner	valS	ko:K01873	6.1.1.9	tRNA synthetases class I (I, L, M and V)
GC_00000072	All_core	A_sp_ICM39	23	24	0.778092	0.886441		amino acids such as threonine, to avoid such errors, it has a posttransfer editing activity that hydrolyzes mischarged Thr-tRNA(Val) in a tRNA-dependent manner	valS	ko:K01873	6.1.1.9	tRNA synthetases class I (I, L, M and V)
GC_00000072	All_core	A_sp_ICM47	23	24	0.778092	0.886441		amino acids such as threonine, to avoid such errors, it has a posttransfer editing activity that hydrolyzes mischarged Thr-tRNA(Val) in a tRNA-dependent manner	valS	ko:K01873	6.1.1.9	tRNA synthetases class I (I, L, M and V)
GC_00000072	All_core	A_sp_ICM58	23	24	0.778092	0.886441		amino acids such as threonine, to avoid such errors, it has a posttransfer editing activity that hydrolyzes mischarged Thr-tRNA(Val) in a tRNA-dependent manner	valS	ko:K01873	6.1.1.9	tRNA synthetases class I (I, L, M and V)
GC_00000073	All_core	A_graevenitzii_F0530	23	23	0.909838	0.761842	L28: ribosomal protein bL28	Belongs to the bacterial ribosomal protein bL28 family	rpmB	ko:K02902		Ribosomal L28 family
GC_00000073	All_core	A_johnsonii_F0510	23	23	0.909838	0.761842	L28: ribosomal protein bL28	Belongs to the bacterial ribosomal protein bL28 family	rpmB	ko:K02902		Ribosomal L28 family
GC_00000073	All_core	A_massiliensis_F0489	23	23	0.909838	0.761842	L28: ribosomal protein bL28	Belongs to the bacterial ribosomal protein bL28 family	rpmB	ko:K02902		Ribosomal L28 family
GC_00000073	All_core	A_meyeri_ATCC_35568	23	23	0.909838	0.761842	L28: ribosomal protein bL28	Belongs to the bacterial ribosomal protein bL28 family	rpmB	ko:K02902		Ribosomal L28 family
GC_00000073	All_core	A_meyeri_W712	23	23	0.909838	0.761842	L28: ribosomal protein bL28	Belongs to the bacterial ribosomal protein bL28 family	rpmB	ko:K02902		Ribosomal L28 family
GC_00000073	All_core	A_odontolyticus_ATCC_17929	23	23	0.909838	0.761842	L28: ribosomal protein bL28	Belongs to the bacterial ribosomal protein bL28 family	rpmB	ko:K02902		Ribosomal L28 family
GC_00000073	All_core	A_odontolyticus_ATCC_17982	23	23	0.909838	0.761842	L28: ribosomal protein bL28	Belongs to the bacterial ribosomal protein bL28 family	rpmB	ko:K02902		Ribosomal L28 family
GC_00000073	All_core	A_odontolyticus_F0309	23	23	0.909838	0.761842	L28: ribosomal protein bL28	Belongs to the bacterial ribosomal protein bL28 family	rpmB	ko:K02902		Ribosomal L28 family
GC_00000073	All_core	A_odontolyticus_XH001	23	23	0.909838	0.761842	L28: ribosomal protein bL28	Belongs to the bacterial ribosomal protein bL28 family	rpmB	ko:K02902		Ribosomal L28 family
GC_00000073	All_core	A_sp_HMT_170_F0386	23	23	0.909838	0.761842	L28: ribosomal protein bL28	Belongs to the bacterial ribosomal protein bL28 family	rpmB	ko:K02902		Ribosomal L28 family
GC_00000073	All_core	A_sp_HMT_171_F0337	23	23	0.909838	0.761842	L28: ribosomal protein bL28	Belongs to the bacterial ribosomal protein bL28 family	rpmB	ko:K02902		Ribosomal L28 family
GC_00000073	All_core	A_sp_HMT_172_F0311	23	23	0.909838	0.761842	L28: ribosomal protein bL28	Belongs to the bacterial ribosomal protein bL28 family	rpmB	ko:K02902		Ribosomal L28 family
GC_00000073	All_core	A_sp_HMT_175_F0384	23	23	0.909838	0.761842	L28: ribosomal protein bL28	Belongs to the bacterial ribosomal protein bL28 family	rpmB	ko:K02902		Ribosomal L28 family
GC_00000073	All_core	A_sp_HMT_178_F0338	23	23	0.909838	0.761842	L28: ribosomal protein bL28	Belongs to the bacterial ribosomal protein bL28 family	rpmB	ko:K02902		Ribosomal L28 family
GC_00000073	All_core	A_sp_HMT_180_F0310	23	23	0.909838	0.761842	L28: ribosomal protein bL28	Belongs to the bacterial ribosomal protein bL28 family	rpmB	ko:K02902		Ribosomal L28 family
GC_00000073	All_core	A_sp_HMT_414_F0588	23	23	0.909838	0.761842	L28: ribosomal protein bL28	Belongs to the bacterial ribosomal protein bL28 family	rpmB	ko:K02902		Ribosomal L28 family
GC_00000073	All_core	A_sp_HMT_448_F0400	23	23	0.909838	0.761842	L28: ribosomal protein bL28	Belongs to the bacterial ribosomal protein bL28 family	rpmB	ko:K02902		Ribosomal L28 family
GC_00000073	All_core	A_sp_HMT_848_F0332	23	23	0.909838	0.761842	L28: ribosomal protein bL28	Belongs to the bacterial ribosomal protein bL28 family	rpmB	ko:K02902		Ribosomal L28 family
GC_00000073	All_core	A_sp_HMT_849_F0330	23	23	0.909838	0.761842	L28: ribosomal protein bL28	Belongs to the bacterial ribosomal protein bL28 family	rpmB	ko:K02902		Ribosomal L28 family
GC_00000073	All_core	A_sp_HMT_877_F0543	23	23	0.909838	0.761842	L28: ribosomal protein bL28	Belongs to the bacterial ribosomal protein bL28 family	rpmB	ko:K02902		Ribosomal L28 family
GC_00000073	All_core	A_sp_ICM39	23	23	0.909838	0.761842	L28: ribosomal protein bL28	Belongs to the bacterial ribosomal protein bL28 family	rpmB	ko:K02902		Ribosomal L28 family
GC_00000073	All_core	A_sp_ICM47	23	23	0.909838	0.761842	L28: ribosomal protein bL28	Belongs to the bacterial ribosomal protein bL28 family	rpmB	ko:K02902		Ribosomal L28 family
GC_00000073	All_core	A_sp_ICM58	23	23	0.909838	0.761842	L28: ribosomal protein bL28	Belongs to the bacterial ribosomal protein bL28 family	rpmB	ko:K02902		Ribosomal L28 family
GC_00000074	All_core	A_graevenitzii_F0530	23	23	0.970473	1	infA: translation initiation factor IF-1	One of the essential components for the initiation of protein synthesis. Stabilizes the binding of IF-2 and IF-3 on the 30S subunit to which N-formylmethionyl-tRNA(fMet) subsequently binds. Helps modulate mRNA selection, yielding the 30S pre- initiation complex (PIC). Upon addition of the 50S ribosomal subunit IF-1, IF-2 and IF-3 are released leaving the mature 70S translation initation complex	infA	ko:K02518		Translation initiation factor 1A / IF-1
GC_00000074	All_core	A_johnsonii_F0510	23	23	0.970473	1	infA: translation initiation factor IF-1	One of the essential components for the initiation of protein synthesis. Stabilizes the binding of IF-2 and IF-3 on the 30S subunit to which N-formylmethionyl-tRNA(fMet) subsequently binds. Helps modulate mRNA selection, yielding the 30S pre- initiation complex (PIC). Upon addition of the 50S ribosomal subunit IF-1, IF-2 and IF-3 are released leaving the mature 70S translation initation complex	infA	ko:K02518		Translation initiation factor 1A / IF-1
GC_00000074	All_core	A_massiliensis_F0489	23	23	0.970473	1	infA: translation initiation factor IF-1	One of the essential components for the initiation of protein synthesis. Stabilizes the binding of IF-2 and IF-3 on the 30S subunit to which N-formylmethionyl-tRNA(fMet) subsequently binds. Helps modulate mRNA selection, yielding the 30S pre- initiation complex (PIC). Upon addition of the 50S ribosomal subunit IF-1, IF-2 and IF-3 are released leaving the mature 70S translation initation complex	infA	ko:K02518		Translation initiation factor 1A / IF-1
GC_00000074	All_core	A_meyeri_ATCC_35568	23	23	0.970473	1	infA: translation initiation factor IF-1	One of the essential components for the initiation of protein synthesis. Stabilizes the binding of IF-2 and IF-3 on the 30S subunit to which N-formylmethionyl-tRNA(fMet) subsequently binds. Helps modulate mRNA selection, yielding the 30S pre- initiation complex (PIC). Upon addition of the 50S ribosomal subunit IF-1, IF-2 and IF-3 are released leaving the mature 70S translation initation complex	infA	ko:K02518		Translation initiation factor 1A / IF-1
GC_00000074	All_core	A_meyeri_W712	23	23	0.970473	1	infA: translation initiation factor IF-1	One of the essential components for the initiation of protein synthesis. Stabilizes the binding of IF-2 and IF-3 on the 30S subunit to which N-formylmethionyl-tRNA(fMet) subsequently binds. Helps modulate mRNA selection, yielding the 30S pre- initiation complex (PIC). Upon addition of the 50S ribosomal subunit IF-1, IF-2 and IF-3 are released leaving the mature 70S translation initation complex	infA	ko:K02518		Translation initiation factor 1A / IF-1
GC_00000074	All_core	A_odontolyticus_ATCC_17929	23	23	0.970473	1	infA: translation initiation factor IF-1	One of the essential components for the initiation of protein synthesis. Stabilizes the binding of IF-2 and IF-3 on the 30S subunit to which N-formylmethionyl-tRNA(fMet) subsequently binds. Helps modulate mRNA selection, yielding the 30S pre- initiation complex (PIC). Upon addition of the 50S ribosomal subunit IF-1, IF-2 and IF-3 are released leaving the mature 70S translation initation complex	infA	ko:K02518		Translation initiation factor 1A / IF-1
GC_00000074	All_core	A_odontolyticus_ATCC_17982	23	23	0.970473	1	infA: translation initiation factor IF-1	One of the essential components for the initiation of protein synthesis. Stabilizes the binding of IF-2 and IF-3 on the 30S subunit to which N-formylmethionyl-tRNA(fMet) subsequently binds. Helps modulate mRNA selection, yielding the 30S pre- initiation complex (PIC). Upon addition of the 50S ribosomal subunit IF-1, IF-2 and IF-3 are released leaving the mature 70S translation initation complex	infA	ko:K02518		Translation initiation factor 1A / IF-1
GC_00000074	All_core	A_odontolyticus_F0309	23	23	0.970473	1	infA: translation initiation factor IF-1	One of the essential components for the initiation of protein synthesis. Stabilizes the binding of IF-2 and IF-3 on the 30S subunit to which N-formylmethionyl-tRNA(fMet) subsequently binds. Helps modulate mRNA selection, yielding the 30S pre- initiation complex (PIC). Upon addition of the 50S ribosomal subunit IF-1, IF-2 and IF-3 are released leaving the mature 70S translation initation complex	infA	ko:K02518		Translation initiation factor 1A / IF-1
GC_00000074	All_core	A_odontolyticus_XH001	23	23	0.970473	1	infA: translation initiation factor IF-1	One of the essential components for the initiation of protein synthesis. Stabilizes the binding of IF-2 and IF-3 on the 30S subunit to which N-formylmethionyl-tRNA(fMet) subsequently binds. Helps modulate mRNA selection, yielding the 30S pre- initiation complex (PIC). Upon addition of the 50S ribosomal subunit IF-1, IF-2 and IF-3 are released leaving the mature 70S translation initation complex	infA	ko:K02518		Translation initiation factor 1A / IF-1
GC_00000074	All_core	A_sp_HMT_170_F0386	23	23	0.970473	1	infA: translation initiation factor IF-1	One of the essential components for the initiation of protein synthesis. Stabilizes the binding of IF-2 and IF-3 on the 30S subunit to which N-formylmethionyl-tRNA(fMet) subsequently binds. Helps modulate mRNA selection, yielding the 30S pre- initiation complex (PIC). Upon addition of the 50S ribosomal subunit IF-1, IF-2 and IF-3 are released leaving the mature 70S translation initation complex	infA	ko:K02518		Translation initiation factor 1A / IF-1
GC_00000074	All_core	A_sp_HMT_171_F0337	23	23	0.970473	1	infA: translation initiation factor IF-1	One of the essential components for the initiation of protein synthesis. Stabilizes the binding of IF-2 and IF-3 on the 30S subunit to which N-formylmethionyl-tRNA(fMet) subsequently binds. Helps modulate mRNA selection, yielding the 30S pre- initiation complex (PIC). Upon addition of the 50S ribosomal subunit IF-1, IF-2 and IF-3 are released leaving the mature 70S translation initation complex	infA	ko:K02518		Translation initiation factor 1A / IF-1
GC_00000074	All_core	A_sp_HMT_172_F0311	23	23	0.970473	1	infA: translation initiation factor IF-1	One of the essential components for the initiation of protein synthesis. Stabilizes the binding of IF-2 and IF-3 on the 30S subunit to which N-formylmethionyl-tRNA(fMet) subsequently binds. Helps modulate mRNA selection, yielding the 30S pre- initiation complex (PIC). Upon addition of the 50S ribosomal subunit IF-1, IF-2 and IF-3 are released leaving the mature 70S translation initation complex	infA	ko:K02518		Translation initiation factor 1A / IF-1
GC_00000074	All_core	A_sp_HMT_175_F0384	23	23	0.970473	1	infA: translation initiation factor IF-1	One of the essential components for the initiation of protein synthesis. Stabilizes the binding of IF-2 and IF-3 on the 30S subunit to which N-formylmethionyl-tRNA(fMet) subsequently binds. Helps modulate mRNA selection, yielding the 30S pre- initiation complex (PIC). Upon addition of the 50S ribosomal subunit IF-1, IF-2 and IF-3 are released leaving the mature 70S translation initation complex	infA	ko:K02518		Translation initiation factor 1A / IF-1
GC_00000074	All_core	A_sp_HMT_178_F0338	23	23	0.970473	1	infA: translation initiation factor IF-1	One of the essential components for the initiation of protein synthesis. Stabilizes the binding of IF-2 and IF-3 on the 30S subunit to which N-formylmethionyl-tRNA(fMet) subsequently binds. Helps modulate mRNA selection, yielding the 30S pre- initiation complex (PIC). Upon addition of the 50S ribosomal subunit IF-1, IF-2 and IF-3 are released leaving the mature 70S translation initation complex	infA	ko:K02518		Translation initiation factor 1A / IF-1
GC_00000074	All_core	A_sp_HMT_180_F0310	23	23	0.970473	1	infA: translation initiation factor IF-1	One of the essential components for the initiation of protein synthesis. Stabilizes the binding of IF-2 and IF-3 on the 30S subunit to which N-formylmethionyl-tRNA(fMet) subsequently binds. Helps modulate mRNA selection, yielding the 30S pre- initiation complex (PIC). Upon addition of the 50S ribosomal subunit IF-1, IF-2 and IF-3 are released leaving the mature 70S translation initation complex	infA	ko:K02518		Translation initiation factor 1A / IF-1
GC_00000074	All_core	A_sp_HMT_414_F0588	23	23	0.970473	1	infA: translation initiation factor IF-1	One of the essential components for the initiation of protein synthesis. Stabilizes the binding of IF-2 and IF-3 on the 30S subunit to which N-formylmethionyl-tRNA(fMet) subsequently binds. Helps modulate mRNA selection, yielding the 30S pre- initiation complex (PIC). Upon addition of the 50S ribosomal subunit IF-1, IF-2 and IF-3 are released leaving the mature 70S translation initation complex	infA	ko:K02518		Translation initiation factor 1A / IF-1
GC_00000074	All_core	A_sp_HMT_448_F0400	23	23	0.970473	1	infA: translation initiation factor IF-1	One of the essential components for the initiation of protein synthesis. Stabilizes the binding of IF-2 and IF-3 on the 30S subunit to which N-formylmethionyl-tRNA(fMet) subsequently binds. Helps modulate mRNA selection, yielding the 30S pre- initiation complex (PIC). Upon addition of the 50S ribosomal subunit IF-1, IF-2 and IF-3 are released leaving the mature 70S translation initation complex	infA	ko:K02518		Translation initiation factor 1A / IF-1
GC_00000074	All_core	A_sp_HMT_848_F0332	23	23	0.970473	1	infA: translation initiation factor IF-1	One of the essential components for the initiation of protein synthesis. Stabilizes the binding of IF-2 and IF-3 on the 30S subunit to which N-formylmethionyl-tRNA(fMet) subsequently binds. Helps modulate mRNA selection, yielding the 30S pre- initiation complex (PIC). Upon addition of the 50S ribosomal subunit IF-1, IF-2 and IF-3 are released leaving the mature 70S translation initation complex	infA	ko:K02518		Translation initiation factor 1A / IF-1
GC_00000074	All_core	A_sp_HMT_849_F0330	23	23	0.970473	1	infA: translation initiation factor IF-1	One of the essential components for the initiation of protein synthesis. Stabilizes the binding of IF-2 and IF-3 on the 30S subunit to which N-formylmethionyl-tRNA(fMet) subsequently binds. Helps modulate mRNA selection, yielding the 30S pre- initiation complex (PIC). Upon addition of the 50S ribosomal subunit IF-1, IF-2 and IF-3 are released leaving the mature 70S translation initation complex	infA	ko:K02518		Translation initiation factor 1A / IF-1
GC_00000074	All_core	A_sp_HMT_877_F0543	23	23	0.970473	1	infA: translation initiation factor IF-1	One of the essential components for the initiation of protein synthesis. Stabilizes the binding of IF-2 and IF-3 on the 30S subunit to which N-formylmethionyl-tRNA(fMet) subsequently binds. Helps modulate mRNA selection, yielding the 30S pre- initiation complex (PIC). Upon addition of the 50S ribosomal subunit IF-1, IF-2 and IF-3 are released leaving the mature 70S translation initation complex	infA	ko:K02518		Translation initiation factor 1A / IF-1
GC_00000074	All_core	A_sp_ICM39	23	23	0.970473	1	infA: translation initiation factor IF-1	One of the essential components for the initiation of protein synthesis. Stabilizes the binding of IF-2 and IF-3 on the 30S subunit to which N-formylmethionyl-tRNA(fMet) subsequently binds. Helps modulate mRNA selection, yielding the 30S pre- initiation complex (PIC). Upon addition of the 50S ribosomal subunit IF-1, IF-2 and IF-3 are released leaving the mature 70S translation initation complex	infA	ko:K02518		Translation initiation factor 1A / IF-1
GC_00000074	All_core	A_sp_ICM47	23	23	0.970473	1	infA: translation initiation factor IF-1	One of the essential components for the initiation of protein synthesis. Stabilizes the binding of IF-2 and IF-3 on the 30S subunit to which N-formylmethionyl-tRNA(fMet) subsequently binds. Helps modulate mRNA selection, yielding the 30S pre- initiation complex (PIC). Upon addition of the 50S ribosomal subunit IF-1, IF-2 and IF-3 are released leaving the mature 70S translation initation complex	infA	ko:K02518		Translation initiation factor 1A / IF-1
GC_00000074	All_core	A_sp_ICM58	23	23	0.970473	1	infA: translation initiation factor IF-1	One of the essential components for the initiation of protein synthesis. Stabilizes the binding of IF-2 and IF-3 on the 30S subunit to which N-formylmethionyl-tRNA(fMet) subsequently binds. Helps modulate mRNA selection, yielding the 30S pre- initiation complex (PIC). Upon addition of the 50S ribosomal subunit IF-1, IF-2 and IF-3 are released leaving the mature 70S translation initation complex	infA	ko:K02518		Translation initiation factor 1A / IF-1
GC_00000075	All_core	A_graevenitzii_F0530	23	23	0.978648	1	rpsJ_bact: ribosomal protein uS10	Involved in the binding of tRNA to the ribosomes	rpsJ	ko:K02946		Ribosomal protein S10p/S20e
GC_00000075	All_core	A_johnsonii_F0510	23	23	0.978648	1	rpsJ_bact: ribosomal protein uS10	Involved in the binding of tRNA to the ribosomes	rpsJ	ko:K02946		Ribosomal protein S10p/S20e
GC_00000075	All_core	A_massiliensis_F0489	23	23	0.978648	1	rpsJ_bact: ribosomal protein uS10	Involved in the binding of tRNA to the ribosomes	rpsJ	ko:K02946		Ribosomal protein S10p/S20e
GC_00000075	All_core	A_meyeri_ATCC_35568	23	23	0.978648	1	rpsJ_bact: ribosomal protein uS10	Involved in the binding of tRNA to the ribosomes	rpsJ	ko:K02946		Ribosomal protein S10p/S20e
GC_00000075	All_core	A_meyeri_W712	23	23	0.978648	1	rpsJ_bact: ribosomal protein uS10	Involved in the binding of tRNA to the ribosomes	rpsJ	ko:K02946		Ribosomal protein S10p/S20e
GC_00000075	All_core	A_odontolyticus_ATCC_17929	23	23	0.978648	1	rpsJ_bact: ribosomal protein uS10	Involved in the binding of tRNA to the ribosomes	rpsJ	ko:K02946		Ribosomal protein S10p/S20e
GC_00000075	All_core	A_odontolyticus_ATCC_17982	23	23	0.978648	1	rpsJ_bact: ribosomal protein uS10	Involved in the binding of tRNA to the ribosomes	rpsJ	ko:K02946		Ribosomal protein S10p/S20e
GC_00000075	All_core	A_odontolyticus_F0309	23	23	0.978648	1	rpsJ_bact: ribosomal protein uS10	Involved in the binding of tRNA to the ribosomes	rpsJ	ko:K02946		Ribosomal protein S10p/S20e
GC_00000075	All_core	A_odontolyticus_XH001	23	23	0.978648	1	rpsJ_bact: ribosomal protein uS10	Involved in the binding of tRNA to the ribosomes	rpsJ	ko:K02946		Ribosomal protein S10p/S20e
GC_00000075	All_core	A_sp_HMT_170_F0386	23	23	0.978648	1	rpsJ_bact: ribosomal protein uS10	Involved in the binding of tRNA to the ribosomes	rpsJ	ko:K02946		Ribosomal protein S10p/S20e
GC_00000075	All_core	A_sp_HMT_171_F0337	23	23	0.978648	1	rpsJ_bact: ribosomal protein uS10	Involved in the binding of tRNA to the ribosomes	rpsJ	ko:K02946		Ribosomal protein S10p/S20e
GC_00000075	All_core	A_sp_HMT_172_F0311	23	23	0.978648	1	rpsJ_bact: ribosomal protein uS10	Involved in the binding of tRNA to the ribosomes	rpsJ	ko:K02946		Ribosomal protein S10p/S20e
GC_00000075	All_core	A_sp_HMT_175_F0384	23	23	0.978648	1	rpsJ_bact: ribosomal protein uS10	Involved in the binding of tRNA to the ribosomes	rpsJ	ko:K02946		Ribosomal protein S10p/S20e
GC_00000075	All_core	A_sp_HMT_178_F0338	23	23	0.978648	1	rpsJ_bact: ribosomal protein uS10	Involved in the binding of tRNA to the ribosomes	rpsJ	ko:K02946		Ribosomal protein S10p/S20e
GC_00000075	All_core	A_sp_HMT_180_F0310	23	23	0.978648	1	rpsJ_bact: ribosomal protein uS10	Involved in the binding of tRNA to the ribosomes	rpsJ	ko:K02946		Ribosomal protein S10p/S20e
GC_00000075	All_core	A_sp_HMT_414_F0588	23	23	0.978648	1	rpsJ_bact: ribosomal protein uS10	Involved in the binding of tRNA to the ribosomes	rpsJ	ko:K02946		Ribosomal protein S10p/S20e
GC_00000075	All_core	A_sp_HMT_448_F0400	23	23	0.978648	1	rpsJ_bact: ribosomal protein uS10	Involved in the binding of tRNA to the ribosomes	rpsJ	ko:K02946		Ribosomal protein S10p/S20e
GC_00000075	All_core	A_sp_HMT_848_F0332	23	23	0.978648	1	rpsJ_bact: ribosomal protein uS10	Involved in the binding of tRNA to the ribosomes	rpsJ	ko:K02946		Ribosomal protein S10p/S20e
GC_00000075	All_core	A_sp_HMT_849_F0330	23	23	0.978648	1	rpsJ_bact: ribosomal protein uS10	Involved in the binding of tRNA to the ribosomes	rpsJ	ko:K02946		Ribosomal protein S10p/S20e
GC_00000075	All_core	A_sp_HMT_877_F0543	23	23	0.978648	1	rpsJ_bact: ribosomal protein uS10	Involved in the binding of tRNA to the ribosomes	rpsJ	ko:K02946		Ribosomal protein S10p/S20e
GC_00000075	All_core	A_sp_ICM39	23	23	0.978648	1	rpsJ_bact: ribosomal protein uS10	Involved in the binding of tRNA to the ribosomes	rpsJ	ko:K02946		Ribosomal protein S10p/S20e
GC_00000075	All_core	A_sp_ICM47	23	23	0.978648	1	rpsJ_bact: ribosomal protein uS10	Involved in the binding of tRNA to the ribosomes	rpsJ	ko:K02946		Ribosomal protein S10p/S20e
GC_00000075	All_core	A_sp_ICM58	23	23	0.978648	1	rpsJ_bact: ribosomal protein uS10	Involved in the binding of tRNA to the ribosomes	rpsJ	ko:K02946		Ribosomal protein S10p/S20e
GC_00000076	All_core	A_graevenitzii_F0530	23	23	0.957062	1	rpsG_bact: ribosomal protein uS7	One of the primary rRNA binding proteins, it binds directly to 16S rRNA where it nucleates assembly of the head domain of the 30S subunit. Is located at the subunit interface close to the decoding center, probably blocks exit of the E-site tRNA	rpsG	ko:K02992		Ribosomal protein S7p/S5e
GC_00000076	All_core	A_johnsonii_F0510	23	23	0.957062	1	rpsG_bact: ribosomal protein uS7	One of the primary rRNA binding proteins, it binds directly to 16S rRNA where it nucleates assembly of the head domain of the 30S subunit. Is located at the subunit interface close to the decoding center, probably blocks exit of the E-site tRNA	rpsG	ko:K02992		Ribosomal protein S7p/S5e
GC_00000076	All_core	A_massiliensis_F0489	23	23	0.957062	1	rpsG_bact: ribosomal protein uS7	One of the primary rRNA binding proteins, it binds directly to 16S rRNA where it nucleates assembly of the head domain of the 30S subunit. Is located at the subunit interface close to the decoding center, probably blocks exit of the E-site tRNA	rpsG	ko:K02992		Ribosomal protein S7p/S5e
GC_00000076	All_core	A_meyeri_ATCC_35568	23	23	0.957062	1	rpsG_bact: ribosomal protein uS7	One of the primary rRNA binding proteins, it binds directly to 16S rRNA where it nucleates assembly of the head domain of the 30S subunit. Is located at the subunit interface close to the decoding center, probably blocks exit of the E-site tRNA	rpsG	ko:K02992		Ribosomal protein S7p/S5e
GC_00000076	All_core	A_meyeri_W712	23	23	0.957062	1	rpsG_bact: ribosomal protein uS7	One of the primary rRNA binding proteins, it binds directly to 16S rRNA where it nucleates assembly of the head domain of the 30S subunit. Is located at the subunit interface close to the decoding center, probably blocks exit of the E-site tRNA	rpsG	ko:K02992		Ribosomal protein S7p/S5e
GC_00000076	All_core	A_odontolyticus_ATCC_17929	23	23	0.957062	1	rpsG_bact: ribosomal protein uS7	One of the primary rRNA binding proteins, it binds directly to 16S rRNA where it nucleates assembly of the head domain of the 30S subunit. Is located at the subunit interface close to the decoding center, probably blocks exit of the E-site tRNA	rpsG	ko:K02992		Ribosomal protein S7p/S5e
GC_00000076	All_core	A_odontolyticus_ATCC_17982	23	23	0.957062	1	rpsG_bact: ribosomal protein uS7	One of the primary rRNA binding proteins, it binds directly to 16S rRNA where it nucleates assembly of the head domain of the 30S subunit. Is located at the subunit interface close to the decoding center, probably blocks exit of the E-site tRNA	rpsG	ko:K02992		Ribosomal protein S7p/S5e
GC_00000076	All_core	A_odontolyticus_F0309	23	23	0.957062	1	rpsG_bact: ribosomal protein uS7	One of the primary rRNA binding proteins, it binds directly to 16S rRNA where it nucleates assembly of the head domain of the 30S subunit. Is located at the subunit interface close to the decoding center, probably blocks exit of the E-site tRNA	rpsG	ko:K02992		Ribosomal protein S7p/S5e
GC_00000076	All_core	A_odontolyticus_XH001	23	23	0.957062	1	rpsG_bact: ribosomal protein uS7	One of the primary rRNA binding proteins, it binds directly to 16S rRNA where it nucleates assembly of the head domain of the 30S subunit. Is located at the subunit interface close to the decoding center, probably blocks exit of the E-site tRNA	rpsG	ko:K02992		Ribosomal protein S7p/S5e
GC_00000076	All_core	A_sp_HMT_170_F0386	23	23	0.957062	1	rpsG_bact: ribosomal protein uS7	One of the primary rRNA binding proteins, it binds directly to 16S rRNA where it nucleates assembly of the head domain of the 30S subunit. Is located at the subunit interface close to the decoding center, probably blocks exit of the E-site tRNA	rpsG	ko:K02992		Ribosomal protein S7p/S5e
GC_00000076	All_core	A_sp_HMT_171_F0337	23	23	0.957062	1	rpsG_bact: ribosomal protein uS7	One of the primary rRNA binding proteins, it binds directly to 16S rRNA where it nucleates assembly of the head domain of the 30S subunit. Is located at the subunit interface close to the decoding center, probably blocks exit of the E-site tRNA	rpsG	ko:K02992		Ribosomal protein S7p/S5e
GC_00000076	All_core	A_sp_HMT_172_F0311	23	23	0.957062	1	rpsG_bact: ribosomal protein uS7	One of the primary rRNA binding proteins, it binds directly to 16S rRNA where it nucleates assembly of the head domain of the 30S subunit. Is located at the subunit interface close to the decoding center, probably blocks exit of the E-site tRNA	rpsG	ko:K02992		Ribosomal protein S7p/S5e
GC_00000076	All_core	A_sp_HMT_175_F0384	23	23	0.957062	1	rpsG_bact: ribosomal protein uS7	One of the primary rRNA binding proteins, it binds directly to 16S rRNA where it nucleates assembly of the head domain of the 30S subunit. Is located at the subunit interface close to the decoding center, probably blocks exit of the E-site tRNA	rpsG	ko:K02992		Ribosomal protein S7p/S5e
GC_00000076	All_core	A_sp_HMT_178_F0338	23	23	0.957062	1	rpsG_bact: ribosomal protein uS7	One of the primary rRNA binding proteins, it binds directly to 16S rRNA where it nucleates assembly of the head domain of the 30S subunit. Is located at the subunit interface close to the decoding center, probably blocks exit of the E-site tRNA	rpsG	ko:K02992		Ribosomal protein S7p/S5e
GC_00000076	All_core	A_sp_HMT_180_F0310	23	23	0.957062	1	rpsG_bact: ribosomal protein uS7	One of the primary rRNA binding proteins, it binds directly to 16S rRNA where it nucleates assembly of the head domain of the 30S subunit. Is located at the subunit interface close to the decoding center, probably blocks exit of the E-site tRNA	rpsG	ko:K02992		Ribosomal protein S7p/S5e
GC_00000076	All_core	A_sp_HMT_414_F0588	23	23	0.957062	1	rpsG_bact: ribosomal protein uS7	One of the primary rRNA binding proteins, it binds directly to 16S rRNA where it nucleates assembly of the head domain of the 30S subunit. Is located at the subunit interface close to the decoding center, probably blocks exit of the E-site tRNA	rpsG	ko:K02992		Ribosomal protein S7p/S5e
GC_00000076	All_core	A_sp_HMT_448_F0400	23	23	0.957062	1	rpsG_bact: ribosomal protein uS7	One of the primary rRNA binding proteins, it binds directly to 16S rRNA where it nucleates assembly of the head domain of the 30S subunit. Is located at the subunit interface close to the decoding center, probably blocks exit of the E-site tRNA	rpsG	ko:K02992		Ribosomal protein S7p/S5e
GC_00000076	All_core	A_sp_HMT_848_F0332	23	23	0.957062	1	rpsG_bact: ribosomal protein uS7	One of the primary rRNA binding proteins, it binds directly to 16S rRNA where it nucleates assembly of the head domain of the 30S subunit. Is located at the subunit interface close to the decoding center, probably blocks exit of the E-site tRNA	rpsG	ko:K02992		Ribosomal protein S7p/S5e
GC_00000076	All_core	A_sp_HMT_849_F0330	23	23	0.957062	1	rpsG_bact: ribosomal protein uS7	One of the primary rRNA binding proteins, it binds directly to 16S rRNA where it nucleates assembly of the head domain of the 30S subunit. Is located at the subunit interface close to the decoding center, probably blocks exit of the E-site tRNA	rpsG	ko:K02992		Ribosomal protein S7p/S5e
GC_00000076	All_core	A_sp_HMT_877_F0543	23	23	0.957062	1	rpsG_bact: ribosomal protein uS7	One of the primary rRNA binding proteins, it binds directly to 16S rRNA where it nucleates assembly of the head domain of the 30S subunit. Is located at the subunit interface close to the decoding center, probably blocks exit of the E-site tRNA	rpsG	ko:K02992		Ribosomal protein S7p/S5e
GC_00000076	All_core	A_sp_ICM39	23	23	0.957062	1	rpsG_bact: ribosomal protein uS7	One of the primary rRNA binding proteins, it binds directly to 16S rRNA where it nucleates assembly of the head domain of the 30S subunit. Is located at the subunit interface close to the decoding center, probably blocks exit of the E-site tRNA	rpsG	ko:K02992		Ribosomal protein S7p/S5e
GC_00000076	All_core	A_sp_ICM47	23	23	0.957062	1	rpsG_bact: ribosomal protein uS7	One of the primary rRNA binding proteins, it binds directly to 16S rRNA where it nucleates assembly of the head domain of the 30S subunit. Is located at the subunit interface close to the decoding center, probably blocks exit of the E-site tRNA	rpsG	ko:K02992		Ribosomal protein S7p/S5e
GC_00000076	All_core	A_sp_ICM58	23	23	0.957062	1	rpsG_bact: ribosomal protein uS7	One of the primary rRNA binding proteins, it binds directly to 16S rRNA where it nucleates assembly of the head domain of the 30S subunit. Is located at the subunit interface close to the decoding center, probably blocks exit of the E-site tRNA	rpsG	ko:K02992		Ribosomal protein S7p/S5e
GC_00000077	All_core	A_graevenitzii_F0530	23	23	0.860343	0.962663	L27: ribosomal protein bL27	Belongs to the bacterial ribosomal protein bL27 family	rpmA	ko:K02899		Ribosomal L27 protein
GC_00000077	All_core	A_johnsonii_F0510	23	23	0.860343	0.962663	L27: ribosomal protein bL27	Belongs to the bacterial ribosomal protein bL27 family	rpmA	ko:K02899		Ribosomal L27 protein
GC_00000077	All_core	A_massiliensis_F0489	23	23	0.860343	0.962663	L27: ribosomal protein bL27	Belongs to the bacterial ribosomal protein bL27 family	rpmA	ko:K02899		Ribosomal L27 protein
GC_00000077	All_core	A_meyeri_ATCC_35568	23	23	0.860343	0.962663	L27: ribosomal protein bL27	Belongs to the bacterial ribosomal protein bL27 family	rpmA	ko:K02899		Ribosomal L27 protein
GC_00000077	All_core	A_meyeri_W712	23	23	0.860343	0.962663	L27: ribosomal protein bL27	Belongs to the bacterial ribosomal protein bL27 family	rpmA	ko:K02899		Ribosomal L27 protein
GC_00000077	All_core	A_odontolyticus_ATCC_17929	23	23	0.860343	0.962663	L27: ribosomal protein bL27	Belongs to the bacterial ribosomal protein bL27 family	rpmA	ko:K02899		Ribosomal L27 protein
[truncated: 51,426 more rows]

## Sheet: enriched_pfam_functions
Pfam	enrichment_score	unadjusted_p_value	adjusted_q_value	associated_groups	gene_clusters_ids	p_Resistant	p_No_crash	p_Crash	N_No_crash	N_Resistant	N_Crash
[truncated: 1,674 more rows]
